# Supplementary material for: ﻿Size matters: a new genus of tarantula with the longest male palps, and an integrative revision of Monocentropus Pocock, 1897 (Araneae, Theraphosidae, Eumenophorinae)
Source: Zookeys. 2025 Jul 22;1247:89–126. doi: 10.3897/zookeys.1247.162886 (PMC12308207; doi:10.3897/zookeys.1247.162886)
Supplement: XML Treatment for Monocentropus [file zookeys.1247.162886-treatment1.xml]

<!DOCTYPE tp:taxon-treatment
  PUBLIC "-//TaxonX//DTD Taxonomic Treatment Publishing DTD v0 20100105//EN" "tax-treatment-NSO.dtd">
<tp:taxon-treatment xmlns:tp="http://www.plazi.org/taxpub"><tp:treatment-meta><kwd-group><label>Taxon classification</label><kwd>
                  <named-content content-type="kingdom">Animalia</named-content>
                </kwd><kwd>
                  <named-content content-type="order">Araneae</named-content>
                </kwd><kwd>
                  <named-content content-type="family">Theraphosidae</named-content>
                </kwd></kwd-group><mixed-citation publication-type="journal"><person-group><name><surname>Zamani</surname><given-names>Alireza</given-names></name><name><surname>von Wirth</surname><given-names>Volker</given-names></name><name><surname>Fabiánek</surname><given-names>Přemysl</given-names></name><name><surname>Höfling</surname><given-names>Jonas</given-names></name><name><surname>Just</surname><given-names>Pavel</given-names></name><name><surname>Korba</surname><given-names>Jan</given-names></name><name><surname>Petzold</surname><given-names>Alice</given-names></name><name><surname>Stockmann</surname><given-names>Mark</given-names></name><name><surname>Elmi</surname><given-names>Hassan Sh Abdirahman</given-names></name><name><surname>Vences</surname><given-names>Miguel</given-names></name><name><surname>Opatova</surname><given-names>Vera</given-names></name></person-group><article-title>﻿Size matters: a new genus of tarantula with the longest male palps, and an integrative revision of <italic><tp:taxon-name><tp:taxon-name-part taxon-name-part-type="genus" reg="Monocentropus">Monocentropus</tp:taxon-name-part></tp:taxon-name></italic> Pocock, 1897 (<tp:taxon-name><tp:taxon-name-part taxon-name-part-type="order">Araneae</tp:taxon-name-part></tp:taxon-name>, <tp:taxon-name><tp:taxon-name-part taxon-name-part-type="family">Theraphosidae</tp:taxon-name-part></tp:taxon-name>, <tp:taxon-name><tp:taxon-name-part taxon-name-part-type="subfamily">Eumenophorinae</tp:taxon-name-part></tp:taxon-name>)</article-title><source>Zookeys</source><day>22</day><month>07</month><year>2025</year><volume>1247</volume><fpage>89</fpage><lpage>126</lpage><pub-id pub-id-type="doi">10.3897/zookeys.1247.162886</pub-id></mixed-citation></tp:treatment-meta><tp:nomenclature><label>﻿Genus</label><tp:taxon-name>
                <object-id xmlns:xlink="http://www.w3.org/1999/xlink" content-type="arpha" xlink:type="simple">021E22A9-B02A-5CA5-8BF4-610062D29383</object-id>
                <tp:taxon-name-part taxon-name-part-type="genus" reg="Monocentropus">Monocentropus</tp:taxon-name-part>
              </tp:taxon-name><tp:taxon-authority>Pocock, 1897</tp:taxon-authority><tp:nomenclature-citation-list><tp:nomenclature-citation><tp:taxon-name>
                    <tp:taxon-name-part taxon-name-part-type="genus" reg="Monocentropus">Monocentropus</tp:taxon-name-part>
                  </tp:taxon-name><comment>Pocock, 1897: 758.</comment></tp:nomenclature-citation></tp:nomenclature-citation-list></tp:nomenclature><tp:treatment-sec sec-type="type species" id="SECID0EQVAE"><title>Type species.</title><p><italic><tp:taxon-name><tp:taxon-name-part taxon-name-part-type="genus" reg="Monocentropus">Monocentropus</tp:taxon-name-part><tp:taxon-name-part taxon-name-part-type="species" reg="balfouri">balfouri</tp:taxon-name-part></tp:taxon-name></italic> Pocock, 1897, by monotypy.</p></tp:treatment-sec><tp:treatment-sec sec-type="diagnosis" id="SECID0EBWAE"><title>Diagnosis.</title><p>Among the known genera of <tp:taxon-name><tp:taxon-name-part taxon-name-part-type="subfamily">Eumenophorinae</tp:taxon-name-part></tp:taxon-name>, <italic><tp:taxon-name><tp:taxon-name-part taxon-name-part-type="genus" reg="Monocentropus">Monocentropus</tp:taxon-name-part></tp:taxon-name></italic> sensu stricto (defined here as monotypic) resembles <italic><tp:taxon-name><tp:taxon-name-part taxon-name-part-type="genus" reg="Satyrex">Satyrex</tp:taxon-name-part></tp:taxon-name></italic> gen. nov. in coxae I and II with dense cluster of plumose/spike setae prolaterally, and only coxa I with a long paddle seta prodorsally (cf. Fig. <xref ref-type="fig" rid="F10">10A</xref> vs Fig. <xref ref-type="fig" rid="F10">10C, D, F</xref>; Fig. <xref ref-type="fig" rid="F12">12A</xref> vs Fig. <xref ref-type="fig" rid="F12">12C, D</xref>). However, <italic><tp:taxon-name><tp:taxon-name-part taxon-name-part-type="genus" reg="Monocentropus">Monocentropus</tp:taxon-name-part></tp:taxon-name></italic> sensu stricto can be distinguished by the not-elongated male palp (1.62× longer than the carapace vs 2.23–3.85× longer than the carapace; cf. Fig. <xref ref-type="fig" rid="F13">13A</xref> vs Fig. <xref ref-type="fig" rid="F13">13C–F</xref>), a slender embolus narrowly joined to the tegulum (vs a robust embolus broadly joined to the tegulum; cf. Fig. <xref ref-type="fig" rid="F14">14A</xref> vs Fig. <xref ref-type="fig" rid="F14">14C–G</xref>), and sac-like, bilobed, broad receptacles that are close to each other (vs well separated receptacles with a narrow stalk and a head that is either solid or bilobed; cf. Fig. <xref ref-type="fig" rid="F21">21A</xref> vs Fig. <xref ref-type="fig" rid="F21">21C–E</xref>).</p></tp:treatment-sec><tp:treatment-sec sec-type="description" id="SECID0EJYAE"><title>Description.</title><p>As for the type species.</p></tp:treatment-sec><tp:treatment-sec sec-type="Composition" id="SECID0EOYAE"><title>Composition.</title><p>Only the type species.</p></tp:treatment-sec><tp:treatment-sec sec-type="distribution" id="SECID0ETYAE"><title>Distribution.</title><p>Socotra Island (Fig. <xref ref-type="fig" rid="F25">25</xref>).</p></tp:treatment-sec><tp:treatment-sec><!--Section generated to contain objects referenced in tp:taxon-treatment.--><fig id="F10" position="float" orientation="portrait"><object-id xmlns:xlink="http://www.w3.org/1999/xlink" content-type="doi" xlink:type="simple">10.3897/zookeys.1247.162886.figure10</object-id><object-id xmlns:xlink="http://www.w3.org/1999/xlink" content-type="arpha" xlink:type="simple">AC2EFE37-CC17-5850-81BA-EBF170D5C230</object-id><label>Figure 10.</label><caption><p>Coxae and trochanters I, prolateral view, males (<bold>A, B, F</bold>) and females (<bold>C–E</bold>). <bold>A.</bold><italic><tp:taxon-name><tp:taxon-name-part taxon-name-part-type="genus" reg="Monocentropus">Monocentropus</tp:taxon-name-part><tp:taxon-name-part taxon-name-part-type="species" reg="balfouri">balfouri</tp:taxon-name-part></tp:taxon-name></italic> (<named-content xmlns:xlink="http://www.w3.org/1999/xlink" content-type="dwc:institutional_code" xlink:title="Staatliches Museum für Naturkunde Stuttgart" xlink:href="http://grbio.org/institution/staatliches-museum-f%C3%BCr-naturkunde" xlink:type="simple">SMNS</named-content>-Aran-003509); <bold>B.</bold> “<italic><tp:taxon-name><tp:taxon-name-part taxon-name-part-type="genus" reg="Monocentropus">Monocentropus</tp:taxon-name-part></tp:taxon-name></italic>” <italic><tp:taxon-name><tp:taxon-name-part taxon-name-part-type="genus" reg="Monocentropus"/><tp:taxon-name-part taxon-name-part-type="species" reg="lambertoni">lambertoni</tp:taxon-name-part></tp:taxon-name></italic> (<named-content xmlns:xlink="http://www.w3.org/1999/xlink" content-type="dwc:institutional_code" xlink:title="Staatliches Museum für Naturkunde Stuttgart" xlink:href="http://grbio.org/institution/staatliches-museum-f%C3%BCr-naturkunde" xlink:type="simple">SMNS</named-content>-Aran-004365); <bold>C.</bold><italic><tp:taxon-name><tp:taxon-name-part taxon-name-part-type="genus" reg="Satyrex">Satyrex</tp:taxon-name-part><tp:taxon-name-part taxon-name-part-type="species" reg="ferox">ferox</tp:taxon-name-part></tp:taxon-name></italic> sp. nov. (<named-content xmlns:xlink="http://www.w3.org/1999/xlink" content-type="dwc:institutional_code" xlink:title="Staatliches Museum für Naturkunde Stuttgart" xlink:href="http://grbio.org/institution/staatliches-museum-f%C3%BCr-naturkunde" xlink:type="simple">SMNS</named-content>-Aran-004392); <bold>D, E.</bold><italic><tp:taxon-name><tp:taxon-name-part taxon-name-part-type="genus" reg="Satyrex">S.</tp:taxon-name-part><tp:taxon-name-part taxon-name-part-type="species" reg="speciosus">speciosus</tp:taxon-name-part></tp:taxon-name></italic> sp. nov. (coxa and trochanter separated; <named-content xmlns:xlink="http://www.w3.org/1999/xlink" content-type="dwc:institutional_code" xlink:title="Staatliches Museum für Naturkunde Stuttgart" xlink:href="http://grbio.org/institution/staatliches-museum-f%C3%BCr-naturkunde" xlink:type="simple">SMNS</named-content>-Aran-004396); <bold>F.</bold><italic><tp:taxon-name><tp:taxon-name-part taxon-name-part-type="genus" reg="Satyrex">S.</tp:taxon-name-part><tp:taxon-name-part taxon-name-part-type="species" reg="somalicus">somalicus</tp:taxon-name-part></tp:taxon-name></italic> sp. nov. (<named-content xmlns:xlink="http://www.w3.org/1999/xlink" content-type="dwc:institutional_code" xlink:title="Staatliches Museum für Naturkunde Stuttgart" xlink:href="http://grbio.org/institution/staatliches-museum-f%C3%BCr-naturkunde" xlink:type="simple">SMNS</named-content>-Aran-004397). Scale bars: 1 mm.</p></caption><graphic xmlns:xlink="http://www.w3.org/1999/xlink" xlink:href="zookeys-1247-089_article-162886__-g010.jpg" position="float" orientation="portrait" xlink:type="simple" id="oo_1379482.jpg"><uri content-type="original_file" xlink:type="simple">https://binary.pensoft.net/fig/1379482</uri></graphic></fig><fig id="F12" position="float" orientation="portrait"><object-id xmlns:xlink="http://www.w3.org/1999/xlink" content-type="doi" xlink:type="simple">10.3897/zookeys.1247.162886.figure12</object-id><object-id xmlns:xlink="http://www.w3.org/1999/xlink" content-type="arpha" xlink:type="simple">EB200DA4-43A3-56B5-B396-6107E07EEB81</object-id><label>Figure 12.</label><caption><p>Coxae and trochanters II, prolateral view, males (<bold>A, B</bold>) and females (<bold>C, D</bold>). <bold>A.</bold><italic><tp:taxon-name><tp:taxon-name-part taxon-name-part-type="genus" reg="Monocentropus">Monocentropus</tp:taxon-name-part><tp:taxon-name-part taxon-name-part-type="species" reg="balfouri">balfouri</tp:taxon-name-part></tp:taxon-name></italic> (coxa only; <named-content xmlns:xlink="http://www.w3.org/1999/xlink" content-type="dwc:institutional_code" xlink:title="Staatliches Museum für Naturkunde Stuttgart" xlink:href="http://grbio.org/institution/staatliches-museum-f%C3%BCr-naturkunde" xlink:type="simple">SMNS</named-content>-Aran-003509); <bold>B.</bold> “<italic><tp:taxon-name><tp:taxon-name-part taxon-name-part-type="genus" reg="Monocentropus">Monocentropus</tp:taxon-name-part></tp:taxon-name></italic>” <italic><tp:taxon-name><tp:taxon-name-part taxon-name-part-type="genus" reg="Monocentropus"/><tp:taxon-name-part taxon-name-part-type="species" reg="lambertoni">lambertoni</tp:taxon-name-part></tp:taxon-name></italic> (<named-content xmlns:xlink="http://www.w3.org/1999/xlink" content-type="dwc:institutional_code" xlink:title="Staatliches Museum für Naturkunde Stuttgart" xlink:href="http://grbio.org/institution/staatliches-museum-f%C3%BCr-naturkunde" xlink:type="simple">SMNS</named-content>-Aran-004365); <bold>C.</bold><italic><tp:taxon-name><tp:taxon-name-part taxon-name-part-type="genus" reg="Satyrex">Satyrex</tp:taxon-name-part><tp:taxon-name-part taxon-name-part-type="species" reg="ferox">ferox</tp:taxon-name-part></tp:taxon-name></italic> sp. nov. (<named-content xmlns:xlink="http://www.w3.org/1999/xlink" content-type="dwc:institutional_code" xlink:title="Staatliches Museum für Naturkunde Stuttgart" xlink:href="http://grbio.org/institution/staatliches-museum-f%C3%BCr-naturkunde" xlink:type="simple">SMNS</named-content>-Aran-004392); <bold>D.</bold><italic><tp:taxon-name><tp:taxon-name-part taxon-name-part-type="genus" reg="Satyrex">S.</tp:taxon-name-part><tp:taxon-name-part taxon-name-part-type="species" reg="speciosus">speciosus</tp:taxon-name-part></tp:taxon-name></italic> sp. nov. (<named-content xmlns:xlink="http://www.w3.org/1999/xlink" content-type="dwc:institutional_code" xlink:title="Staatliches Museum für Naturkunde Stuttgart" xlink:href="http://grbio.org/institution/staatliches-museum-f%C3%BCr-naturkunde" xlink:type="simple">SMNS</named-content>-Aran-004396). Scale bars: 1 mm.</p></caption><graphic xmlns:xlink="http://www.w3.org/1999/xlink" xlink:href="zookeys-1247-089_article-162886__-g012.jpg" position="float" orientation="portrait" xlink:type="simple" id="oo_1379484.jpg"><uri content-type="original_file" xlink:type="simple">https://binary.pensoft.net/fig/1379484</uri></graphic></fig><fig id="F13" position="float" orientation="portrait"><object-id xmlns:xlink="http://www.w3.org/1999/xlink" content-type="doi" xlink:type="simple">10.3897/zookeys.1247.162886.figure13</object-id><object-id xmlns:xlink="http://www.w3.org/1999/xlink" content-type="arpha" xlink:type="simple">CE9DA455-666A-5857-ABCD-89EC2518BB00</object-id><label>Figure 13.</label><caption><p>Full male palps, prolateral view. <bold>A.</bold><italic><tp:taxon-name><tp:taxon-name-part taxon-name-part-type="genus" reg="Monocentropus">Monocentropus</tp:taxon-name-part><tp:taxon-name-part taxon-name-part-type="species" reg="balfouri">balfouri</tp:taxon-name-part></tp:taxon-name></italic> (<named-content xmlns:xlink="http://www.w3.org/1999/xlink" content-type="dwc:institutional_code" xlink:title="Staatliches Museum für Naturkunde Stuttgart" xlink:href="http://grbio.org/institution/staatliches-museum-f%C3%BCr-naturkunde" xlink:type="simple">SMNS</named-content>-Aran-003509); <bold>B.</bold> “<italic><tp:taxon-name><tp:taxon-name-part taxon-name-part-type="genus" reg="Monocentropus">Monocentropus</tp:taxon-name-part></tp:taxon-name></italic>” <italic><tp:taxon-name><tp:taxon-name-part taxon-name-part-type="genus" reg="Monocentropus"/><tp:taxon-name-part taxon-name-part-type="species" reg="lambertoni">lambertoni</tp:taxon-name-part></tp:taxon-name></italic> (<named-content xmlns:xlink="http://www.w3.org/1999/xlink" content-type="dwc:institutional_code" xlink:title="Staatliches Museum für Naturkunde Stuttgart" xlink:href="http://grbio.org/institution/staatliches-museum-f%C3%BCr-naturkunde" xlink:type="simple">SMNS</named-content>-Aran-004365); <bold>C.</bold><italic><tp:taxon-name><tp:taxon-name-part taxon-name-part-type="genus" reg="Satyrex">Satyrex</tp:taxon-name-part><tp:taxon-name-part taxon-name-part-type="species" reg="ferox">ferox</tp:taxon-name-part></tp:taxon-name></italic> sp. nov. (<named-content xmlns:xlink="http://www.w3.org/1999/xlink" content-type="dwc:institutional_code" xlink:title="Staatliches Museum für Naturkunde Stuttgart" xlink:href="http://grbio.org/institution/staatliches-museum-f%C3%BCr-naturkunde" xlink:type="simple">SMNS</named-content>-Aran-004389); <bold>D.</bold><italic><tp:taxon-name><tp:taxon-name-part taxon-name-part-type="genus" reg="Satyrex">S.</tp:taxon-name-part><tp:taxon-name-part taxon-name-part-type="species" reg="arabicus">arabicus</tp:taxon-name-part></tp:taxon-name></italic> sp. nov. (<named-content xmlns:xlink="http://www.w3.org/1999/xlink" content-type="dwc:institutional_code" xlink:title="Staatliches Museum für Naturkunde Stuttgart" xlink:href="http://grbio.org/institution/staatliches-museum-f%C3%BCr-naturkunde" xlink:type="simple">SMNS</named-content>-Aran-004393); <bold>E.</bold><italic><tp:taxon-name><tp:taxon-name-part taxon-name-part-type="genus" reg="Satyrex">S.</tp:taxon-name-part><tp:taxon-name-part taxon-name-part-type="species" reg="speciosus">speciosus</tp:taxon-name-part></tp:taxon-name></italic> sp. nov. (<named-content xmlns:xlink="http://www.w3.org/1999/xlink" content-type="dwc:institutional_code" xlink:title="Staatliches Museum für Naturkunde Stuttgart" xlink:href="http://grbio.org/institution/staatliches-museum-f%C3%BCr-naturkunde" xlink:type="simple">SMNS</named-content>-Aran-004395); <bold>F.</bold><italic><tp:taxon-name><tp:taxon-name-part taxon-name-part-type="genus" reg="Satyrex">S.</tp:taxon-name-part><tp:taxon-name-part taxon-name-part-type="species" reg="somalicus">somalicus</tp:taxon-name-part></tp:taxon-name></italic> sp. nov. (<named-content xmlns:xlink="http://www.w3.org/1999/xlink" content-type="dwc:institutional_code" xlink:title="Staatliches Museum für Naturkunde Stuttgart" xlink:href="http://grbio.org/institution/staatliches-museum-f%C3%BCr-naturkunde" xlink:type="simple">SMNS</named-content>-Aran-004397). Scale bars: 2 mm.</p></caption><graphic xmlns:xlink="http://www.w3.org/1999/xlink" xlink:href="zookeys-1247-089_article-162886__-g013.jpg" position="float" orientation="portrait" xlink:type="simple" id="oo_1379485.jpg"><uri content-type="original_file" xlink:type="simple">https://binary.pensoft.net/fig/1379485</uri></graphic></fig><fig id="F14" position="float" orientation="portrait"><object-id xmlns:xlink="http://www.w3.org/1999/xlink" content-type="doi" xlink:type="simple">10.3897/zookeys.1247.162886.figure14</object-id><object-id xmlns:xlink="http://www.w3.org/1999/xlink" content-type="arpha" xlink:type="simple">CE13F438-F742-5405-9510-111F662E41CC</object-id><label>Figure 14.</label><caption><p>Bulbs, retrolateral view. <bold>A.</bold><italic><tp:taxon-name><tp:taxon-name-part taxon-name-part-type="genus" reg="Monocentropus">Monocentropus</tp:taxon-name-part><tp:taxon-name-part taxon-name-part-type="species" reg="balfouri">balfouri</tp:taxon-name-part></tp:taxon-name></italic> (<named-content xmlns:xlink="http://www.w3.org/1999/xlink" content-type="dwc:institutional_code" xlink:title="Staatliches Museum für Naturkunde Stuttgart" xlink:href="http://grbio.org/institution/staatliches-museum-f%C3%BCr-naturkunde" xlink:type="simple">SMNS</named-content>-Aran-003509); <bold>B.</bold> “<italic><tp:taxon-name><tp:taxon-name-part taxon-name-part-type="genus" reg="Monocentropus">Monocentropus</tp:taxon-name-part></tp:taxon-name></italic>” <italic><tp:taxon-name><tp:taxon-name-part taxon-name-part-type="genus" reg="Monocentropus"/><tp:taxon-name-part taxon-name-part-type="species" reg="lambertoni">lambertoni</tp:taxon-name-part></tp:taxon-name></italic> (<named-content xmlns:xlink="http://www.w3.org/1999/xlink" content-type="dwc:institutional_code" xlink:title="Staatliches Museum für Naturkunde Stuttgart" xlink:href="http://grbio.org/institution/staatliches-museum-f%C3%BCr-naturkunde" xlink:type="simple">SMNS</named-content>-Aran-004365); <bold>C.</bold><italic><tp:taxon-name><tp:taxon-name-part taxon-name-part-type="genus" reg="Satyrex">Satyrex</tp:taxon-name-part><tp:taxon-name-part taxon-name-part-type="species" reg="ferox">ferox</tp:taxon-name-part></tp:taxon-name></italic> sp. nov. (<named-content xmlns:xlink="http://www.w3.org/1999/xlink" content-type="dwc:institutional_code" xlink:title="Staatliches Museum für Naturkunde Stuttgart" xlink:href="http://grbio.org/institution/staatliches-museum-f%C3%BCr-naturkunde" xlink:type="simple">SMNS</named-content>-Aran-004389); <bold>D.</bold><italic><tp:taxon-name><tp:taxon-name-part taxon-name-part-type="genus" reg="Satyrex">S.</tp:taxon-name-part><tp:taxon-name-part taxon-name-part-type="species" reg="arabicus">arabicus</tp:taxon-name-part></tp:taxon-name></italic> sp. nov. (<named-content xmlns:xlink="http://www.w3.org/1999/xlink" content-type="dwc:institutional_code" xlink:title="Staatliches Museum für Naturkunde Stuttgart" xlink:href="http://grbio.org/institution/staatliches-museum-f%C3%BCr-naturkunde" xlink:type="simple">SMNS</named-content>-Aran-004393); <bold>E.</bold><italic><tp:taxon-name><tp:taxon-name-part taxon-name-part-type="genus" reg="Satyrex">S.</tp:taxon-name-part><tp:taxon-name-part taxon-name-part-type="species" reg="speciosus">speciosus</tp:taxon-name-part></tp:taxon-name></italic> sp. nov. (<named-content xmlns:xlink="http://www.w3.org/1999/xlink" content-type="dwc:institutional_code" xlink:title="Staatliches Museum für Naturkunde Stuttgart" xlink:href="http://grbio.org/institution/staatliches-museum-f%C3%BCr-naturkunde" xlink:type="simple">SMNS</named-content>-Aran-004395); <bold>F.</bold><italic><tp:taxon-name><tp:taxon-name-part taxon-name-part-type="genus" reg="Satyrex">S.</tp:taxon-name-part><tp:taxon-name-part taxon-name-part-type="species" reg="somalicus">somalicus</tp:taxon-name-part></tp:taxon-name></italic> sp. nov. (<named-content xmlns:xlink="http://www.w3.org/1999/xlink" content-type="dwc:institutional_code" xlink:title="Staatliches Museum für Naturkunde Stuttgart" xlink:href="http://grbio.org/institution/staatliches-museum-f%C3%BCr-naturkunde" xlink:type="simple">SMNS</named-content>-Aran-004397); <bold>G.</bold><italic><tp:taxon-name><tp:taxon-name-part taxon-name-part-type="genus" reg="Satyrex">S.</tp:taxon-name-part><tp:taxon-name-part taxon-name-part-type="species" reg="longimanus">longimanus</tp:taxon-name-part></tp:taxon-name></italic> comb. nov. (<named-content xmlns:xlink="http://www.w3.org/1999/xlink" content-type="dwc:institutional_code" xlink:title="Natural History Museum, London" xlink:href="http://grbio.org/institution/natural-history-museum-london" xlink:type="simple">NHMUK</named-content> 03-9-2-29), by Mahla Pourcheraghi, after <xref ref-type="bibr" rid="B42">Smith (1990)</xref>. Scale bars: 0.5 mm.</p></caption><graphic xmlns:xlink="http://www.w3.org/1999/xlink" xlink:href="zookeys-1247-089_article-162886__-g014.jpg" position="float" orientation="portrait" xlink:type="simple" id="oo_1379486.jpg"><uri content-type="original_file" xlink:type="simple">https://binary.pensoft.net/fig/1379486</uri></graphic></fig><fig id="F21" position="float" orientation="portrait"><object-id xmlns:xlink="http://www.w3.org/1999/xlink" content-type="doi" xlink:type="simple">10.3897/zookeys.1247.162886.figure21</object-id><object-id xmlns:xlink="http://www.w3.org/1999/xlink" content-type="arpha" xlink:type="simple">A76B70A6-396D-5B0F-A552-8D976DC7613A</object-id><label>Figure 21.</label><caption><p>Receptacles, dorsal view. <bold>A.</bold><italic><tp:taxon-name><tp:taxon-name-part taxon-name-part-type="genus" reg="Monocentropus">Monocentropus</tp:taxon-name-part><tp:taxon-name-part taxon-name-part-type="species" reg="balfouri">balfouri</tp:taxon-name-part></tp:taxon-name></italic> (<named-content xmlns:xlink="http://www.w3.org/1999/xlink" content-type="dwc:institutional_code" xlink:title="Staatliches Museum für Naturkunde Stuttgart" xlink:href="http://grbio.org/institution/staatliches-museum-f%C3%BCr-naturkunde" xlink:type="simple">SMNS</named-content>-Aran-004374); <bold>B.</bold> “<italic><tp:taxon-name><tp:taxon-name-part taxon-name-part-type="genus" reg="Monocentropus">Monocentropus</tp:taxon-name-part></tp:taxon-name></italic>” <italic><tp:taxon-name><tp:taxon-name-part taxon-name-part-type="genus" reg="Monocentropus"/><tp:taxon-name-part taxon-name-part-type="species" reg="lambertoni">lambertoni</tp:taxon-name-part></tp:taxon-name></italic> (<named-content xmlns:xlink="http://www.w3.org/1999/xlink" content-type="dwc:institutional_code" xlink:title="Staatliches Museum für Naturkunde Stuttgart" xlink:href="http://grbio.org/institution/staatliches-museum-f%C3%BCr-naturkunde" xlink:type="simple">SMNS</named-content>-Aran-004368); <bold>C.</bold><italic><tp:taxon-name><tp:taxon-name-part taxon-name-part-type="genus" reg="Satyrex">Satyrex</tp:taxon-name-part><tp:taxon-name-part taxon-name-part-type="species" reg="ferox">ferox</tp:taxon-name-part></tp:taxon-name></italic> sp. nov. (<named-content xmlns:xlink="http://www.w3.org/1999/xlink" content-type="dwc:institutional_code" xlink:title="Staatliches Museum für Naturkunde Stuttgart" xlink:href="http://grbio.org/institution/staatliches-museum-f%C3%BCr-naturkunde" xlink:type="simple">SMNS</named-content>-Aran-004391); <bold>D.</bold><italic><tp:taxon-name><tp:taxon-name-part taxon-name-part-type="genus" reg="Satyrex">S.</tp:taxon-name-part><tp:taxon-name-part taxon-name-part-type="species" reg="longimanus">longimanus</tp:taxon-name-part></tp:taxon-name></italic> comb. nov. (<named-content xmlns:xlink="http://www.w3.org/1999/xlink" content-type="dwc:institutional_code" xlink:title="Natural History Museum, London" xlink:href="http://grbio.org/institution/natural-history-museum-london" xlink:type="simple">NHMUK</named-content> 03-9-2-30); <bold>E.</bold><italic><tp:taxon-name><tp:taxon-name-part taxon-name-part-type="genus" reg="Satyrex">S.</tp:taxon-name-part><tp:taxon-name-part taxon-name-part-type="species" reg="speciosus">speciosus</tp:taxon-name-part></tp:taxon-name></italic> sp. nov. (<named-content xmlns:xlink="http://www.w3.org/1999/xlink" content-type="dwc:institutional_code" xlink:title="Staatliches Museum für Naturkunde Stuttgart" xlink:href="http://grbio.org/institution/staatliches-museum-f%C3%BCr-naturkunde" xlink:type="simple">SMNS</named-content>-Aran-004396). Illustrations by Mahla Pourcheraghi. Scale bars: 0.5 mm.</p></caption><graphic xmlns:xlink="http://www.w3.org/1999/xlink" xlink:href="zookeys-1247-089_article-162886__-g021.jpg" position="float" orientation="portrait" xlink:type="simple" id="oo_1379493.jpg"><uri content-type="original_file" xlink:type="simple">https://binary.pensoft.net/fig/1379493</uri></graphic></fig><fig id="F25" position="float" orientation="portrait"><object-id xmlns:xlink="http://www.w3.org/1999/xlink" content-type="doi" xlink:type="simple">10.3897/zookeys.1247.162886.figure25</object-id><object-id xmlns:xlink="http://www.w3.org/1999/xlink" content-type="arpha" xlink:type="simple">DB876A63-D245-533C-8FCF-3C97ADB4F512</object-id><label>Figure 25.</label><caption><p>Distribution records of the species treated in this paper in the southern Arabian Peninsula and Somaliland (<bold>A</bold>), and Madagascar (<bold>B</bold>). Red circles: <italic><tp:taxon-name><tp:taxon-name-part taxon-name-part-type="genus" reg="Monocentropus">Monocentropus</tp:taxon-name-part><tp:taxon-name-part taxon-name-part-type="species" reg="balfouri">balfouri</tp:taxon-name-part></tp:taxon-name></italic>, cyan circles: “<italic><tp:taxon-name><tp:taxon-name-part taxon-name-part-type="genus" reg="Monocentropus">Monocentropus</tp:taxon-name-part></tp:taxon-name></italic>” <italic><tp:taxon-name><tp:taxon-name-part taxon-name-part-type="genus" reg="Monocentropus"/><tp:taxon-name-part taxon-name-part-type="species" reg="lambertoni">lambertoni</tp:taxon-name-part></tp:taxon-name></italic>, pale green: hexagon <italic><tp:taxon-name><tp:taxon-name-part taxon-name-part-type="genus" reg="Satyrex">Satyrex</tp:taxon-name-part><tp:taxon-name-part taxon-name-part-type="species" reg="ferox">ferox</tp:taxon-name-part></tp:taxon-name></italic> sp. nov. (type locality), dark green: hexagons <italic><tp:taxon-name><tp:taxon-name-part taxon-name-part-type="genus" reg="Satyrex">S.</tp:taxon-name-part><tp:taxon-name-part taxon-name-part-type="species" reg="ferox">ferox</tp:taxon-name-part></tp:taxon-name></italic> sp. nov. (other localities), blue triangle: <italic><tp:taxon-name><tp:taxon-name-part taxon-name-part-type="genus" reg="Satyrex">S.</tp:taxon-name-part><tp:taxon-name-part taxon-name-part-type="species" reg="arabicus">arabicus</tp:taxon-name-part></tp:taxon-name></italic> sp. nov., pink square: <italic><tp:taxon-name><tp:taxon-name-part taxon-name-part-type="genus" reg="Satyrex">S.</tp:taxon-name-part><tp:taxon-name-part taxon-name-part-type="species" reg="longimanus">longimanus</tp:taxon-name-part></tp:taxon-name></italic> comb. nov., yellow star: <italic><tp:taxon-name><tp:taxon-name-part taxon-name-part-type="genus" reg="Satyrex">S.</tp:taxon-name-part><tp:taxon-name-part taxon-name-part-type="species" reg="speciosus">speciosus</tp:taxon-name-part></tp:taxon-name></italic> sp. nov., orange inverted triangle: <italic><tp:taxon-name><tp:taxon-name-part taxon-name-part-type="genus" reg="Satyrex">S.</tp:taxon-name-part><tp:taxon-name-part taxon-name-part-type="species" reg="somalicus">somalicus</tp:taxon-name-part></tp:taxon-name></italic> sp. nov.</p></caption><graphic xmlns:xlink="http://www.w3.org/1999/xlink" xlink:href="zookeys-1247-089_article-162886__-g025.jpg" position="float" orientation="portrait" xlink:type="simple" id="oo_1379497.jpg"><uri content-type="original_file" xlink:type="simple">https://binary.pensoft.net/fig/1379497</uri></graphic></fig></tp:treatment-sec><ref-list><ref id="B42"><mixed-citation xmlns:xlink="http://www.w3.org/1999/xlink" xlink:type="simple"><person-group><name name-style="western"><surname>Smith</surname><given-names>AM</given-names></name></person-group> (<year>1990</year>) <source>Baboon spiders: Tarantulas of Africa and the Middle East.</source><publisher-name>Fitzgerald Publishing</publisher-name>, <publisher-loc>London</publisher-loc>, <size units="page">142 pp</size>.</mixed-citation></ref></ref-list></tp:taxon-treatment>
