# Supplementary material for: ﻿Size matters: a new genus of tarantula with the longest male palps, and an integrative revision of Monocentropus Pocock, 1897 (Araneae, Theraphosidae, Eumenophorinae)
Source: Zookeys. 2025 Jul 22;1247:89–126. doi: 10.3897/zookeys.1247.162886 (PMC12308207; doi:10.3897/zookeys.1247.162886)
Supplement: XML Treatment for Monocentropus balfouri [file zookeys.1247.162886-treatment2.xml]

<!DOCTYPE tp:taxon-treatment
  PUBLIC "-//TaxonX//DTD Taxonomic Treatment Publishing DTD v0 20100105//EN" "tax-treatment-NSO.dtd">
<tp:taxon-treatment xmlns:tp="http://www.plazi.org/taxpub"><tp:treatment-meta><kwd-group><label>Taxon classification</label><kwd>
                  <named-content content-type="kingdom">Animalia</named-content>
                </kwd><kwd>
                  <named-content content-type="order">Araneae</named-content>
                </kwd><kwd>
                  <named-content content-type="family">Theraphosidae</named-content>
                </kwd></kwd-group><mixed-citation publication-type="journal"><person-group><name><surname>Zamani</surname><given-names>Alireza</given-names></name><name><surname>von Wirth</surname><given-names>Volker</given-names></name><name><surname>Fabiánek</surname><given-names>Přemysl</given-names></name><name><surname>Höfling</surname><given-names>Jonas</given-names></name><name><surname>Just</surname><given-names>Pavel</given-names></name><name><surname>Korba</surname><given-names>Jan</given-names></name><name><surname>Petzold</surname><given-names>Alice</given-names></name><name><surname>Stockmann</surname><given-names>Mark</given-names></name><name><surname>Elmi</surname><given-names>Hassan Sh Abdirahman</given-names></name><name><surname>Vences</surname><given-names>Miguel</given-names></name><name><surname>Opatova</surname><given-names>Vera</given-names></name></person-group><article-title>﻿Size matters: a new genus of tarantula with the longest male palps, and an integrative revision of <italic><tp:taxon-name><tp:taxon-name-part taxon-name-part-type="genus" reg="Monocentropus">Monocentropus</tp:taxon-name-part></tp:taxon-name></italic> Pocock, 1897 (<tp:taxon-name><tp:taxon-name-part taxon-name-part-type="order">Araneae</tp:taxon-name-part></tp:taxon-name>, <tp:taxon-name><tp:taxon-name-part taxon-name-part-type="family">Theraphosidae</tp:taxon-name-part></tp:taxon-name>, <tp:taxon-name><tp:taxon-name-part taxon-name-part-type="subfamily">Eumenophorinae</tp:taxon-name-part></tp:taxon-name>)</article-title><source>Zookeys</source><day>22</day><month>07</month><year>2025</year><volume>1247</volume><fpage>89</fpage><lpage>126</lpage><pub-id pub-id-type="doi">10.3897/zookeys.1247.162886</pub-id></mixed-citation></tp:treatment-meta><tp:nomenclature><label>﻿</label><tp:taxon-name>
                <object-id xmlns:xlink="http://www.w3.org/1999/xlink" content-type="arpha" xlink:type="simple">1B4F97EB-863B-5A0B-BDBD-4914763A93B3</object-id>
                <tp:taxon-name-part taxon-name-part-type="genus" reg="Monocentropus">Monocentropus</tp:taxon-name-part>
                <tp:taxon-name-part taxon-name-part-type="species" reg="balfouri">balfouri</tp:taxon-name-part>
              </tp:taxon-name><tp:taxon-authority>Pocock, 1897</tp:taxon-authority><xref ref-type="fig" rid="F2">Figs 2A, B</xref><xref ref-type="fig" rid="F3">, 3A, B</xref><xref ref-type="fig" rid="F8">, 8A</xref><xref ref-type="fig" rid="F9">, 9A</xref><xref ref-type="fig" rid="F10">, 10A</xref><xref ref-type="fig" rid="F11">, 11A</xref><xref ref-type="fig" rid="F12">, 12A</xref><xref ref-type="fig" rid="F13">, 13A</xref><xref ref-type="fig" rid="F14">, 14A</xref><xref ref-type="fig" rid="F15">, 15A</xref><xref ref-type="fig" rid="F16">, 16A</xref><xref ref-type="fig" rid="F17">, 17A</xref><xref ref-type="fig" rid="F18">, 18A</xref><xref ref-type="fig" rid="F19">, 19A</xref><xref ref-type="fig" rid="F20">, 20A, B</xref><xref ref-type="fig" rid="F21">, 21A</xref><xref ref-type="fig" rid="F22">, 22A</xref><xref ref-type="fig" rid="F23">, 23A</xref><tp:nomenclature-citation-list><tp:nomenclature-citation><tp:taxon-name>
                    <tp:taxon-name-part taxon-name-part-type="genus" reg="Monocentropus">Monocentropus</tp:taxon-name-part>
                    <tp:taxon-name-part taxon-name-part-type="species" reg="balfouri">balfouri</tp:taxon-name-part>
                  </tp:taxon-name><comment>Pocock, 1897: 759, pl. 41, fig. 1 (♂).</comment></tp:nomenclature-citation><tp:nomenclature-citation><tp:taxon-name>
                    <tp:taxon-name-part taxon-name-part-type="genus" reg="Monocentropus">Monocentropus</tp:taxon-name-part>
                    <tp:taxon-name-part taxon-name-part-type="species" reg="balfouri">balfouri</tp:taxon-name-part>
                  </tp:taxon-name><comment>: <xref ref-type="bibr" rid="B40">Smith 1986</xref>: 36, fig. 23 (♂); <xref ref-type="bibr" rid="B41">Smith 1987</xref>: 36, fig. 23 (♂); <xref ref-type="bibr" rid="B42">Smith 1990</xref>: 42, figs 167–179a (♂); <xref ref-type="bibr" rid="B33">Schmidt 1993</xref>: 111, fig. 346 (♂); <xref ref-type="bibr" rid="B34">Schmidt 2001</xref>: 13, fig. 1 (♀); <xref ref-type="bibr" rid="B35">Schmidt 2003</xref>: 214, figs 644–645 (♂).</comment></tp:nomenclature-citation></tp:nomenclature-citation-list></tp:nomenclature><tp:treatment-sec sec-type="type material" id="SECID0E34AE"><title>Type material.</title><p><bold><italic>Holotype</italic></bold> • ♂ (<named-content xmlns:xlink="http://www.w3.org/1999/xlink" content-type="dwc:institutional_code" xlink:title="Natural History Museum, London" xlink:href="http://grbio.org/institution/natural-history-museum-london" xlink:type="simple">NHMUK</named-content> 81-10-6), Yemen: Socotra Govt.: Socotra Island (I.B. Balfour) [not examined].</p></tp:treatment-sec><tp:treatment-sec sec-type="material" id="SECID0EL5AE"><title>Other material examined.</title><p>Yemen: Socotra Govt.: • 3♂ 1♀ (<named-content xmlns:xlink="http://www.w3.org/1999/xlink" content-type="dwc:institutional_code" xlink:title="Staatliches Museum für Naturkunde Stuttgart" xlink:href="http://grbio.org/institution/staatliches-museum-f%C3%BCr-naturkunde" xlink:type="simple">SMNS</named-content>-Aran-001401, 003509, 004364, 004374), • 1♂ 1♀ (<abbrev xmlns:xlink="http://www.w3.org/1999/xlink" xlink:title="Naturmuseum Senckenberg, Frankfurt am Main" id="ABBRID0EV5AE" xlink:type="simple">SMF</abbrev>), Socotra Island; • 1♀ (<named-content xmlns:xlink="http://www.w3.org/1999/xlink" content-type="dwc:institutional_code" xlink:title="Staatliches Museum für Naturkunde Stuttgart" xlink:href="http://grbio.org/institution/staatliches-museum-f%C3%BCr-naturkunde" xlink:type="simple">SMNS</named-content>-Aran-004388), same, 2010; • 1♀ (<named-content xmlns:xlink="http://www.w3.org/1999/xlink" content-type="dwc:institutional_code" xlink:title="Staatliches Museum für Naturkunde Stuttgart" xlink:href="http://grbio.org/institution/staatliches-museum-f%C3%BCr-naturkunde" xlink:type="simple">SMNS</named-content>-Aran-004390), same, 7.2002 (A. Stirm).</p></tp:treatment-sec><tp:treatment-sec sec-type="Common name" id="SECID0EB6AE"><title>Common name.</title><p>Socotra Island blue tarantula.</p></tp:treatment-sec><tp:treatment-sec sec-type="diagnosis" id="SECID0EG6AE"><title>Diagnosis.</title><p>As for the genus; see also under “<italic><tp:taxon-name><tp:taxon-name-part taxon-name-part-type="genus" reg="Monocentropus">Monocentropus</tp:taxon-name-part></tp:taxon-name></italic>” <italic><tp:taxon-name><tp:taxon-name-part taxon-name-part-type="genus" reg="Monocentropus"/><tp:taxon-name-part taxon-name-part-type="species" reg="lambertoni">lambertoni</tp:taxon-name-part></tp:taxon-name></italic>.</p></tp:treatment-sec><tp:treatment-sec sec-type="description" id="SECID0E46AE"><title>Description.</title><p><bold>Male</bold> (<named-content xmlns:xlink="http://www.w3.org/1999/xlink" content-type="dwc:institutional_code" xlink:title="Staatliches Museum für Naturkunde Stuttgart" xlink:href="http://grbio.org/institution/staatliches-museum-f%C3%BCr-naturkunde" xlink:type="simple">SMNS</named-content>-Aran-003509). Habitus as in Figs <xref ref-type="fig" rid="F2">2A, B</xref>, <xref ref-type="fig" rid="F22">22A</xref>. Total length 31.7. Carapace 15.7 long, 14.0 wide. Eye tubercle as in Fig. <xref ref-type="fig" rid="F8">8A</xref>. Fovea deep and transverse. Stridulatory organs: absent in chelicerae; maxillae with spiniform setae retrolaterally (Fig. <xref ref-type="fig" rid="F9">9A</xref>); prolateral surface of coxa I dorsally with one large paddle seta, and of coxae I and II with dense cluster of plumose/spike setae (Figs <xref ref-type="fig" rid="F10">10A</xref>, <xref ref-type="fig" rid="F12">12A</xref>); prolateral surface of trochanter I dorsally with thick hooked setae (Fig. <xref ref-type="fig" rid="F10">10A</xref>); prolateral surface of trochanter II dorsally with few thin hooked setae. Cheliceral furrow with eight promarginal teeth and 12 mesobasal denticles. Sternum 7.8 long, 6.3 wide, with two pairs of sigilla. Labium wider than long, with ~165 cuspules. Each maxilla with ~220 cuspules.</p><fig id="F2" position="float" orientation="portrait"><object-id xmlns:xlink="http://www.w3.org/1999/xlink" content-type="doi" xlink:type="simple">10.3897/zookeys.1247.162886.figure2</object-id><object-id xmlns:xlink="http://www.w3.org/1999/xlink" content-type="arpha" xlink:type="simple">207EF069-D5B5-5973-8649-56C4A94543E8</object-id><label>Figure 2.</label><caption><p>Habitus of males in dorsal (<bold>A, C</bold>) and ventral (<bold>B, D</bold>) views. <bold>A, B.</bold><italic><tp:taxon-name><tp:taxon-name-part taxon-name-part-type="genus" reg="Monocentropus">Monocentropus</tp:taxon-name-part><tp:taxon-name-part taxon-name-part-type="species" reg="balfouri">balfouri</tp:taxon-name-part></tp:taxon-name></italic> (<named-content xmlns:xlink="http://www.w3.org/1999/xlink" content-type="dwc:institutional_code" xlink:title="Staatliches Museum für Naturkunde Stuttgart" xlink:href="http://grbio.org/institution/staatliches-museum-f%C3%BCr-naturkunde" xlink:type="simple">SMNS</named-content>-Aran-003509); <bold>C, D.</bold> “<italic><tp:taxon-name><tp:taxon-name-part taxon-name-part-type="genus" reg="Monocentropus">Monocentropus</tp:taxon-name-part></tp:taxon-name></italic>” <italic><tp:taxon-name><tp:taxon-name-part taxon-name-part-type="genus" reg="Monocentropus"/><tp:taxon-name-part taxon-name-part-type="species" reg="lambertoni">lambertoni</tp:taxon-name-part></tp:taxon-name></italic> (<named-content xmlns:xlink="http://www.w3.org/1999/xlink" content-type="dwc:institutional_code" xlink:title="Staatliches Museum für Naturkunde Stuttgart" xlink:href="http://grbio.org/institution/staatliches-museum-f%C3%BCr-naturkunde" xlink:type="simple">SMNS</named-content>-Aran-004365). Scale bars: 2 mm.</p></caption><graphic xmlns:xlink="http://www.w3.org/1999/xlink" xlink:href="zookeys-1247-089_article-162886__-g002.jpg" position="float" orientation="portrait" xlink:type="simple" id="oo_1379474.jpg"><uri content-type="original_file" xlink:type="simple">https://binary.pensoft.net/fig/1379474</uri></graphic></fig><p>Measurements of palp and legs: palp: 25.5 (9.0, 6.0, 8.0, —, 2.5), I: 51.5 (16.0, 7.0, 11.5, 11.0, 6.0), II: 47.0 (12.0, 7.0, 11.0, 10.0, 7.0), III: 46.5 (13.0, 5.5, 9.0, 12.0, 7.0), IV: 55.0 (14.0, 7.0, 12.0, 15.5, 6.5). Full palp as in Fig. <xref ref-type="fig" rid="F13">13A</xref>; <xref ref-type="fig" rid="F1">1</xref>.62× longer than carapace. Tibial apophysis as in Fig. <xref ref-type="fig" rid="F20">20A, B</xref>; small mound with 12 spines. All tarsal and metatarsal scopulae integral. Metatarsal scopulae: I: 75%, II: 70%, III, IV: 55%. Distal tibial spines: I: 2r; II: 2p; III: 1p; IV: 1p1r. Distal ventral metatarsal spines: I: 1m; II, III, IV: 1p1m1r. Paired claws smooth, third claw absent.</p><p>Spinnerets: <abbrev xmlns:xlink="http://www.w3.org/1999/xlink" xlink:title="posterior lateral spinneret" id="ABBRID0EPDAG" xlink:type="simple">PLS</abbrev>: basal article: 3.05 long, median article: 1.8 long, apical article: 3.0 long. <abbrev xmlns:xlink="http://www.w3.org/1999/xlink" xlink:title="posterior median spinneret" id="ABBRID0ETDAG" xlink:type="simple">PMS</abbrev>: 1.9 long.</p><p>Bulb as in Figs <xref ref-type="fig" rid="F14">14A</xref>, <xref ref-type="fig" rid="F15">15A</xref>, <xref ref-type="fig" rid="F16">16A</xref>, <xref ref-type="fig" rid="F17">17A</xref>; tegulum oval, ~1.6× wider than long; embolus slender, base relatively narrow and distinct from tegulum, almost straight in lateral view, gently curved in distal/proximal views, gradually tapering towards apex; tip of embolus not expanded, with weak apical (<italic>A</italic>) and pronounced prolateral inferior (<italic><abbrev xmlns:xlink="http://www.w3.org/1999/xlink" xlink:title="prolateral inferior" id="ABBRID0EMEAG" xlink:type="simple">PI</abbrev></italic>) keels (Figs <xref ref-type="fig" rid="F18">18A</xref>, <xref ref-type="fig" rid="F19">19A</xref>).</p><p>Colour in life (Fig. <xref ref-type="fig" rid="F22">22A</xref>): carapace dark metallic blue; legs almost entirely metallic blue, femora with long creamy beige setae; abdomen dark blue, densely covered with creamy beige setae.</p><p><bold>Female</bold> (<named-content xmlns:xlink="http://www.w3.org/1999/xlink" content-type="dwc:institutional_code" xlink:title="Staatliches Museum für Naturkunde Stuttgart" xlink:href="http://grbio.org/institution/staatliches-museum-f%C3%BCr-naturkunde" xlink:type="simple">SMNS</named-content>-Aran-004374). Habitus as in Figs <xref ref-type="fig" rid="F3">3A, B</xref>, <xref ref-type="fig" rid="F23">23A</xref>. Total length 47.0. Carapace 20.0 long, 16.0 wide. Stridulatory organs as in male. Cheliceral furrow with ten promarginal teeth and ~23 mesobasal denticles of varying sizes. Sternum 10.0 long, 7.9 wide, with two pairs of sigilla. Labium wider than long, with ~140 cuspules. Each maxilla with ~220 cuspules.</p><fig id="F3" position="float" orientation="portrait"><object-id xmlns:xlink="http://www.w3.org/1999/xlink" content-type="doi" xlink:type="simple">10.3897/zookeys.1247.162886.figure3</object-id><object-id xmlns:xlink="http://www.w3.org/1999/xlink" content-type="arpha" xlink:type="simple">2433BFB7-2D0F-5827-98D9-231129A8DCAE</object-id><label>Figure 3.</label><caption><p>Habitus of females in dorsal (<bold>A, C</bold>) and ventral (<bold>B, D</bold>) views. <bold>A, B.</bold><italic><tp:taxon-name><tp:taxon-name-part taxon-name-part-type="genus" reg="Monocentropus">Monocentropus</tp:taxon-name-part><tp:taxon-name-part taxon-name-part-type="species" reg="balfouri">balfouri</tp:taxon-name-part></tp:taxon-name></italic> (<named-content xmlns:xlink="http://www.w3.org/1999/xlink" content-type="dwc:institutional_code" xlink:title="Staatliches Museum für Naturkunde Stuttgart" xlink:href="http://grbio.org/institution/staatliches-museum-f%C3%BCr-naturkunde" xlink:type="simple">SMNS</named-content>-Aran-004374); <bold>C, D.</bold> “<italic><tp:taxon-name><tp:taxon-name-part taxon-name-part-type="genus" reg="Monocentropus">Monocentropus</tp:taxon-name-part></tp:taxon-name></italic>” <italic><tp:taxon-name><tp:taxon-name-part taxon-name-part-type="genus" reg="Monocentropus"/><tp:taxon-name-part taxon-name-part-type="species" reg="lambertoni">lambertoni</tp:taxon-name-part></tp:taxon-name></italic> (<named-content xmlns:xlink="http://www.w3.org/1999/xlink" content-type="dwc:institutional_code" xlink:title="Staatliches Museum für Naturkunde Stuttgart" xlink:href="http://grbio.org/institution/staatliches-museum-f%C3%BCr-naturkunde" xlink:type="simple">SMNS</named-content>-Aran-004368). Scale bars: 2 mm.</p></caption><graphic xmlns:xlink="http://www.w3.org/1999/xlink" xlink:href="zookeys-1247-089_article-162886__-g003.jpg" position="float" orientation="portrait" xlink:type="simple" id="oo_1379475.jpg"><uri content-type="original_file" xlink:type="simple">https://binary.pensoft.net/fig/1379475</uri></graphic></fig><p>Measurements of palp and legs: palp: 30.6 (7.8, 6.5, 8.8, —, 7.5), I: 50.5 (13.0, 7.5, 12.5, 10.0, 7.5), II: 48.0 (13.0, 7.0, 10.5, 9.0, 8.5), III: 48.0 (12.5, 6.5, 9.5, 11.0, 8.5), IV: 56.5 (15.0, 7.0, 12.0, 14.5, 8.0). All tarsal and metatarsal scopulae integral. Metatarsal scopulae: I: 85%, II: 80%, III: 65%, IV: 55%. Distal tibial spines: I: 1r; II, III, IV: 1p,1r. Distal ventral metatarsal spines: I, II: 1m; III: 1p1m; IV: 1p.</p><p>Spinnerets: <abbrev xmlns:xlink="http://www.w3.org/1999/xlink" xlink:title="posterior lateral spinneret" id="ABBRID0EKHAG" xlink:type="simple">PLS</abbrev>: basal article: 4.75 long, median article: 3.4 long, apical article: 4.45 long. <abbrev xmlns:xlink="http://www.w3.org/1999/xlink" xlink:title="posterior median spinneret" id="ABBRID0EOHAG" xlink:type="simple">PMS</abbrev>: 2.4 long.</p><p>Receptacles as in Fig. <xref ref-type="fig" rid="F21">21A</xref>; sac-like, bilobed, slightly separated; ental lobe distinctly smaller, digitiform.</p><p>Colour in life (Fig. <xref ref-type="fig" rid="F23">23A</xref>): carapace greyish brown to pale metallic blue; femora creamy beige, more-distal segments blue; abdomen creamy-beige, densely coated with greyish to brownish setae; ventral side of body and legs blackish.</p></tp:treatment-sec><tp:treatment-sec sec-type="natural history" id="SECID0E5HAG"><title>Natural history.</title><p>A fossorial species that extensively webs the interior and surroundings of its burrow. It typically inhabits rocky montane grasslands with scattered low shrubs and small trees (Fig. <xref ref-type="fig" rid="F24">24A</xref>).</p></tp:treatment-sec><tp:treatment-sec sec-type="distribution" id="SECID0EIIAG"><title>Distribution.</title><p>Known only from Socotra Island, Socotra Governorate, Yemen (Fig. <xref ref-type="fig" rid="F25">25</xref>). None of the material reported in the scientific literature includes precise collection data; the sites marked on the map are based on eight records from the social networking platform <xref ref-type="bibr" rid="B14">iNaturalist (2025)</xref>.</p></tp:treatment-sec><tp:treatment-sec><!--Section generated to contain objects referenced in tp:taxon-treatment.--><fig id="F8" position="float" orientation="portrait"><object-id xmlns:xlink="http://www.w3.org/1999/xlink" content-type="doi" xlink:type="simple">10.3897/zookeys.1247.162886.figure8</object-id><object-id xmlns:xlink="http://www.w3.org/1999/xlink" content-type="arpha" xlink:type="simple">9588BBFF-5608-5D07-82F0-E806D0D634A1</object-id><label>Figure 8.</label><caption><p>Eye tubercles, males (<bold>A–C, E, G</bold>) and females (<bold>D, F</bold>). <bold>A.</bold><italic><tp:taxon-name><tp:taxon-name-part taxon-name-part-type="genus" reg="Monocentropus">Monocentropus</tp:taxon-name-part><tp:taxon-name-part taxon-name-part-type="species" reg="balfouri">balfouri</tp:taxon-name-part></tp:taxon-name></italic> (<named-content xmlns:xlink="http://www.w3.org/1999/xlink" content-type="dwc:institutional_code" xlink:title="Staatliches Museum für Naturkunde Stuttgart" xlink:href="http://grbio.org/institution/staatliches-museum-f%C3%BCr-naturkunde" xlink:type="simple">SMNS</named-content>-Aran-003509); <bold>B.</bold> “<italic><tp:taxon-name><tp:taxon-name-part taxon-name-part-type="genus" reg="Monocentropus">Monocentropus</tp:taxon-name-part></tp:taxon-name></italic>” <italic><tp:taxon-name><tp:taxon-name-part taxon-name-part-type="genus" reg="Monocentropus"/><tp:taxon-name-part taxon-name-part-type="species" reg="lambertoni">lambertoni</tp:taxon-name-part></tp:taxon-name></italic> (<named-content xmlns:xlink="http://www.w3.org/1999/xlink" content-type="dwc:institutional_code" xlink:title="Staatliches Museum für Naturkunde Stuttgart" xlink:href="http://grbio.org/institution/staatliches-museum-f%C3%BCr-naturkunde" xlink:type="simple">SMNS</named-content>-Aran-004365); <bold>C.</bold><italic><tp:taxon-name><tp:taxon-name-part taxon-name-part-type="genus" reg="Satyrex">Satyrex</tp:taxon-name-part><tp:taxon-name-part taxon-name-part-type="species" reg="ferox">ferox</tp:taxon-name-part></tp:taxon-name></italic> sp. nov. (<named-content xmlns:xlink="http://www.w3.org/1999/xlink" content-type="dwc:institutional_code" xlink:title="Staatliches Museum für Naturkunde Stuttgart" xlink:href="http://grbio.org/institution/staatliches-museum-f%C3%BCr-naturkunde" xlink:type="simple">SMNS</named-content>-Aran-004389); <bold>D.</bold><italic><tp:taxon-name><tp:taxon-name-part taxon-name-part-type="genus" reg="Satyrex">S.</tp:taxon-name-part><tp:taxon-name-part taxon-name-part-type="species" reg="longimanus">longimanus</tp:taxon-name-part></tp:taxon-name></italic> comb. nov. (<named-content xmlns:xlink="http://www.w3.org/1999/xlink" content-type="dwc:institutional_code" xlink:title="Natural History Museum, London" xlink:href="http://grbio.org/institution/natural-history-museum-london" xlink:type="simple">NHMUK</named-content> 03-9-2-30); <bold>E.</bold><italic><tp:taxon-name><tp:taxon-name-part taxon-name-part-type="genus" reg="Satyrex">S.</tp:taxon-name-part><tp:taxon-name-part taxon-name-part-type="species" reg="arabicus">arabicus</tp:taxon-name-part></tp:taxon-name></italic> sp. nov. (<named-content xmlns:xlink="http://www.w3.org/1999/xlink" content-type="dwc:institutional_code" xlink:title="Staatliches Museum für Naturkunde Stuttgart" xlink:href="http://grbio.org/institution/staatliches-museum-f%C3%BCr-naturkunde" xlink:type="simple">SMNS</named-content>-Aran-004393); <bold>F.</bold><italic><tp:taxon-name><tp:taxon-name-part taxon-name-part-type="genus" reg="Satyrex">S.</tp:taxon-name-part><tp:taxon-name-part taxon-name-part-type="species" reg="speciosus">speciosus</tp:taxon-name-part></tp:taxon-name></italic> sp. nov. (<named-content xmlns:xlink="http://www.w3.org/1999/xlink" content-type="dwc:institutional_code" xlink:title="Staatliches Museum für Naturkunde Stuttgart" xlink:href="http://grbio.org/institution/staatliches-museum-f%C3%BCr-naturkunde" xlink:type="simple">SMNS</named-content>-Aran-004396); <bold>G.</bold><italic><tp:taxon-name><tp:taxon-name-part taxon-name-part-type="genus" reg="Satyrex">S.</tp:taxon-name-part><tp:taxon-name-part taxon-name-part-type="species" reg="somalicus">somalicus</tp:taxon-name-part></tp:taxon-name></italic> sp. nov. (<named-content xmlns:xlink="http://www.w3.org/1999/xlink" content-type="dwc:institutional_code" xlink:title="Staatliches Museum für Naturkunde Stuttgart" xlink:href="http://grbio.org/institution/staatliches-museum-f%C3%BCr-naturkunde" xlink:type="simple">SMNS</named-content>-Aran-004397). Scale bars: 0.2 mm.</p></caption><graphic xmlns:xlink="http://www.w3.org/1999/xlink" xlink:href="zookeys-1247-089_article-162886__-g008.jpg" position="float" orientation="portrait" xlink:type="simple" id="oo_1379480.jpg"><uri content-type="original_file" xlink:type="simple">https://binary.pensoft.net/fig/1379480</uri></graphic></fig><fig id="F9" position="float" orientation="portrait"><object-id xmlns:xlink="http://www.w3.org/1999/xlink" content-type="doi" xlink:type="simple">10.3897/zookeys.1247.162886.figure9</object-id><object-id xmlns:xlink="http://www.w3.org/1999/xlink" content-type="arpha" xlink:type="simple">22092705-1013-5D90-B368-26DACEFE8C29</object-id><label>Figure 9.</label><caption><p>Maxillae, retrolateral view (<bold>A–D</bold>) and labiosternal mounds (<bold>E</bold>), males (<bold>A, B</bold>) and females (<bold>C–E</bold>). <bold>A.</bold><italic><tp:taxon-name><tp:taxon-name-part taxon-name-part-type="genus" reg="Monocentropus">Monocentropus</tp:taxon-name-part><tp:taxon-name-part taxon-name-part-type="species" reg="balfouri">balfouri</tp:taxon-name-part></tp:taxon-name></italic> (<named-content xmlns:xlink="http://www.w3.org/1999/xlink" content-type="dwc:institutional_code" xlink:title="Staatliches Museum für Naturkunde Stuttgart" xlink:href="http://grbio.org/institution/staatliches-museum-f%C3%BCr-naturkunde" xlink:type="simple">SMNS</named-content>-Aran-003509); <bold>B, E.</bold> “<italic><tp:taxon-name><tp:taxon-name-part taxon-name-part-type="genus" reg="Monocentropus">Monocentropus</tp:taxon-name-part></tp:taxon-name></italic>” <italic><tp:taxon-name><tp:taxon-name-part taxon-name-part-type="genus" reg="Monocentropus"/><tp:taxon-name-part taxon-name-part-type="species" reg="lambertoni">lambertoni</tp:taxon-name-part></tp:taxon-name></italic> (<named-content xmlns:xlink="http://www.w3.org/1999/xlink" content-type="dwc:institutional_code" xlink:title="Staatliches Museum für Naturkunde Stuttgart" xlink:href="http://grbio.org/institution/staatliches-museum-f%C3%BCr-naturkunde" xlink:type="simple">SMNS</named-content>-Aran-004368); <bold>C.</bold><italic><tp:taxon-name><tp:taxon-name-part taxon-name-part-type="genus" reg="Satyrex">Satyrex</tp:taxon-name-part><tp:taxon-name-part taxon-name-part-type="species" reg="ferox">ferox</tp:taxon-name-part></tp:taxon-name></italic> sp. nov. (<named-content xmlns:xlink="http://www.w3.org/1999/xlink" content-type="dwc:institutional_code" xlink:title="Staatliches Museum für Naturkunde Stuttgart" xlink:href="http://grbio.org/institution/staatliches-museum-f%C3%BCr-naturkunde" xlink:type="simple">SMNS</named-content>-Aran-004392); <bold>D.</bold><italic><tp:taxon-name><tp:taxon-name-part taxon-name-part-type="genus" reg="Satyrex">S.</tp:taxon-name-part><tp:taxon-name-part taxon-name-part-type="species" reg="speciosus">speciosus</tp:taxon-name-part></tp:taxon-name></italic> sp. nov. (<named-content xmlns:xlink="http://www.w3.org/1999/xlink" content-type="dwc:institutional_code" xlink:title="Staatliches Museum für Naturkunde Stuttgart" xlink:href="http://grbio.org/institution/staatliches-museum-f%C3%BCr-naturkunde" xlink:type="simple">SMNS</named-content>-Aran-004396). Scale bars: 1 mm.</p></caption><graphic xmlns:xlink="http://www.w3.org/1999/xlink" xlink:href="zookeys-1247-089_article-162886__-g009.jpg" position="float" orientation="portrait" xlink:type="simple" id="oo_1379481.jpg"><uri content-type="original_file" xlink:type="simple">https://binary.pensoft.net/fig/1379481</uri></graphic></fig><fig id="F10" position="float" orientation="portrait"><object-id xmlns:xlink="http://www.w3.org/1999/xlink" content-type="doi" xlink:type="simple">10.3897/zookeys.1247.162886.figure10</object-id><object-id xmlns:xlink="http://www.w3.org/1999/xlink" content-type="arpha" xlink:type="simple">AC2EFE37-CC17-5850-81BA-EBF170D5C230</object-id><label>Figure 10.</label><caption><p>Coxae and trochanters I, prolateral view, males (<bold>A, B, F</bold>) and females (<bold>C–E</bold>). <bold>A.</bold><italic><tp:taxon-name><tp:taxon-name-part taxon-name-part-type="genus" reg="Monocentropus">Monocentropus</tp:taxon-name-part><tp:taxon-name-part taxon-name-part-type="species" reg="balfouri">balfouri</tp:taxon-name-part></tp:taxon-name></italic> (<named-content xmlns:xlink="http://www.w3.org/1999/xlink" content-type="dwc:institutional_code" xlink:title="Staatliches Museum für Naturkunde Stuttgart" xlink:href="http://grbio.org/institution/staatliches-museum-f%C3%BCr-naturkunde" xlink:type="simple">SMNS</named-content>-Aran-003509); <bold>B.</bold> “<italic><tp:taxon-name><tp:taxon-name-part taxon-name-part-type="genus" reg="Monocentropus">Monocentropus</tp:taxon-name-part></tp:taxon-name></italic>” <italic><tp:taxon-name><tp:taxon-name-part taxon-name-part-type="genus" reg="Monocentropus"/><tp:taxon-name-part taxon-name-part-type="species" reg="lambertoni">lambertoni</tp:taxon-name-part></tp:taxon-name></italic> (<named-content xmlns:xlink="http://www.w3.org/1999/xlink" content-type="dwc:institutional_code" xlink:title="Staatliches Museum für Naturkunde Stuttgart" xlink:href="http://grbio.org/institution/staatliches-museum-f%C3%BCr-naturkunde" xlink:type="simple">SMNS</named-content>-Aran-004365); <bold>C.</bold><italic><tp:taxon-name><tp:taxon-name-part taxon-name-part-type="genus" reg="Satyrex">Satyrex</tp:taxon-name-part><tp:taxon-name-part taxon-name-part-type="species" reg="ferox">ferox</tp:taxon-name-part></tp:taxon-name></italic> sp. nov. (<named-content xmlns:xlink="http://www.w3.org/1999/xlink" content-type="dwc:institutional_code" xlink:title="Staatliches Museum für Naturkunde Stuttgart" xlink:href="http://grbio.org/institution/staatliches-museum-f%C3%BCr-naturkunde" xlink:type="simple">SMNS</named-content>-Aran-004392); <bold>D, E.</bold><italic><tp:taxon-name><tp:taxon-name-part taxon-name-part-type="genus" reg="Satyrex">S.</tp:taxon-name-part><tp:taxon-name-part taxon-name-part-type="species" reg="speciosus">speciosus</tp:taxon-name-part></tp:taxon-name></italic> sp. nov. (coxa and trochanter separated; <named-content xmlns:xlink="http://www.w3.org/1999/xlink" content-type="dwc:institutional_code" xlink:title="Staatliches Museum für Naturkunde Stuttgart" xlink:href="http://grbio.org/institution/staatliches-museum-f%C3%BCr-naturkunde" xlink:type="simple">SMNS</named-content>-Aran-004396); <bold>F.</bold><italic><tp:taxon-name><tp:taxon-name-part taxon-name-part-type="genus" reg="Satyrex">S.</tp:taxon-name-part><tp:taxon-name-part taxon-name-part-type="species" reg="somalicus">somalicus</tp:taxon-name-part></tp:taxon-name></italic> sp. nov. (<named-content xmlns:xlink="http://www.w3.org/1999/xlink" content-type="dwc:institutional_code" xlink:title="Staatliches Museum für Naturkunde Stuttgart" xlink:href="http://grbio.org/institution/staatliches-museum-f%C3%BCr-naturkunde" xlink:type="simple">SMNS</named-content>-Aran-004397). Scale bars: 1 mm.</p></caption><graphic xmlns:xlink="http://www.w3.org/1999/xlink" xlink:href="zookeys-1247-089_article-162886__-g010.jpg" position="float" orientation="portrait" xlink:type="simple" id="oo_1379482.jpg"><uri content-type="original_file" xlink:type="simple">https://binary.pensoft.net/fig/1379482</uri></graphic></fig><fig id="F11" position="float" orientation="portrait"><object-id xmlns:xlink="http://www.w3.org/1999/xlink" content-type="doi" xlink:type="simple">10.3897/zookeys.1247.162886.figure11</object-id><object-id xmlns:xlink="http://www.w3.org/1999/xlink" content-type="arpha" xlink:type="simple">7A231972-577D-5F5F-AFD9-2A482DA284BF</object-id><label>Figure 11.</label><caption><p>Coxae I, retrolateral view, males (<bold>A, B</bold>) and females (<bold>C, D</bold>). <bold>A.</bold><italic><tp:taxon-name><tp:taxon-name-part taxon-name-part-type="genus" reg="Monocentropus">Monocentropus</tp:taxon-name-part><tp:taxon-name-part taxon-name-part-type="species" reg="balfouri">balfouri</tp:taxon-name-part></tp:taxon-name></italic> (<named-content xmlns:xlink="http://www.w3.org/1999/xlink" content-type="dwc:institutional_code" xlink:title="Staatliches Museum für Naturkunde Stuttgart" xlink:href="http://grbio.org/institution/staatliches-museum-f%C3%BCr-naturkunde" xlink:type="simple">SMNS</named-content>-Aran-003509); <bold>B.</bold> “<italic><tp:taxon-name><tp:taxon-name-part taxon-name-part-type="genus" reg="Monocentropus">Monocentropus</tp:taxon-name-part></tp:taxon-name></italic>” <italic><tp:taxon-name><tp:taxon-name-part taxon-name-part-type="genus" reg="Monocentropus"/><tp:taxon-name-part taxon-name-part-type="species" reg="lambertoni">lambertoni</tp:taxon-name-part></tp:taxon-name></italic> (<named-content xmlns:xlink="http://www.w3.org/1999/xlink" content-type="dwc:institutional_code" xlink:title="Staatliches Museum für Naturkunde Stuttgart" xlink:href="http://grbio.org/institution/staatliches-museum-f%C3%BCr-naturkunde" xlink:type="simple">SMNS</named-content>-Aran-004365); <bold>C.</bold><italic><tp:taxon-name><tp:taxon-name-part taxon-name-part-type="genus" reg="Satyrex">Satyrex</tp:taxon-name-part><tp:taxon-name-part taxon-name-part-type="species" reg="ferox">ferox</tp:taxon-name-part></tp:taxon-name></italic> sp. nov. (<named-content xmlns:xlink="http://www.w3.org/1999/xlink" content-type="dwc:institutional_code" xlink:title="Staatliches Museum für Naturkunde Stuttgart" xlink:href="http://grbio.org/institution/staatliches-museum-f%C3%BCr-naturkunde" xlink:type="simple">SMNS</named-content>-Aran-004392); <bold>D.</bold><italic><tp:taxon-name><tp:taxon-name-part taxon-name-part-type="genus" reg="Satyrex">S.</tp:taxon-name-part><tp:taxon-name-part taxon-name-part-type="species" reg="speciosus">speciosus</tp:taxon-name-part></tp:taxon-name></italic> sp. nov. (<named-content xmlns:xlink="http://www.w3.org/1999/xlink" content-type="dwc:institutional_code" xlink:title="Staatliches Museum für Naturkunde Stuttgart" xlink:href="http://grbio.org/institution/staatliches-museum-f%C3%BCr-naturkunde" xlink:type="simple">SMNS</named-content>-Aran-004396). Scale bars: 1 mm.</p></caption><graphic xmlns:xlink="http://www.w3.org/1999/xlink" xlink:href="zookeys-1247-089_article-162886__-g011.jpg" position="float" orientation="portrait" xlink:type="simple" id="oo_1379483.jpg"><uri content-type="original_file" xlink:type="simple">https://binary.pensoft.net/fig/1379483</uri></graphic></fig><fig id="F12" position="float" orientation="portrait"><object-id xmlns:xlink="http://www.w3.org/1999/xlink" content-type="doi" xlink:type="simple">10.3897/zookeys.1247.162886.figure12</object-id><object-id xmlns:xlink="http://www.w3.org/1999/xlink" content-type="arpha" xlink:type="simple">EB200DA4-43A3-56B5-B396-6107E07EEB81</object-id><label>Figure 12.</label><caption><p>Coxae and trochanters II, prolateral view, males (<bold>A, B</bold>) and females (<bold>C, D</bold>). <bold>A.</bold><italic><tp:taxon-name><tp:taxon-name-part taxon-name-part-type="genus" reg="Monocentropus">Monocentropus</tp:taxon-name-part><tp:taxon-name-part taxon-name-part-type="species" reg="balfouri">balfouri</tp:taxon-name-part></tp:taxon-name></italic> (coxa only; <named-content xmlns:xlink="http://www.w3.org/1999/xlink" content-type="dwc:institutional_code" xlink:title="Staatliches Museum für Naturkunde Stuttgart" xlink:href="http://grbio.org/institution/staatliches-museum-f%C3%BCr-naturkunde" xlink:type="simple">SMNS</named-content>-Aran-003509); <bold>B.</bold> “<italic><tp:taxon-name><tp:taxon-name-part taxon-name-part-type="genus" reg="Monocentropus">Monocentropus</tp:taxon-name-part></tp:taxon-name></italic>” <italic><tp:taxon-name><tp:taxon-name-part taxon-name-part-type="genus" reg="Monocentropus"/><tp:taxon-name-part taxon-name-part-type="species" reg="lambertoni">lambertoni</tp:taxon-name-part></tp:taxon-name></italic> (<named-content xmlns:xlink="http://www.w3.org/1999/xlink" content-type="dwc:institutional_code" xlink:title="Staatliches Museum für Naturkunde Stuttgart" xlink:href="http://grbio.org/institution/staatliches-museum-f%C3%BCr-naturkunde" xlink:type="simple">SMNS</named-content>-Aran-004365); <bold>C.</bold><italic><tp:taxon-name><tp:taxon-name-part taxon-name-part-type="genus" reg="Satyrex">Satyrex</tp:taxon-name-part><tp:taxon-name-part taxon-name-part-type="species" reg="ferox">ferox</tp:taxon-name-part></tp:taxon-name></italic> sp. nov. (<named-content xmlns:xlink="http://www.w3.org/1999/xlink" content-type="dwc:institutional_code" xlink:title="Staatliches Museum für Naturkunde Stuttgart" xlink:href="http://grbio.org/institution/staatliches-museum-f%C3%BCr-naturkunde" xlink:type="simple">SMNS</named-content>-Aran-004392); <bold>D.</bold><italic><tp:taxon-name><tp:taxon-name-part taxon-name-part-type="genus" reg="Satyrex">S.</tp:taxon-name-part><tp:taxon-name-part taxon-name-part-type="species" reg="speciosus">speciosus</tp:taxon-name-part></tp:taxon-name></italic> sp. nov. (<named-content xmlns:xlink="http://www.w3.org/1999/xlink" content-type="dwc:institutional_code" xlink:title="Staatliches Museum für Naturkunde Stuttgart" xlink:href="http://grbio.org/institution/staatliches-museum-f%C3%BCr-naturkunde" xlink:type="simple">SMNS</named-content>-Aran-004396). Scale bars: 1 mm.</p></caption><graphic xmlns:xlink="http://www.w3.org/1999/xlink" xlink:href="zookeys-1247-089_article-162886__-g012.jpg" position="float" orientation="portrait" xlink:type="simple" id="oo_1379484.jpg"><uri content-type="original_file" xlink:type="simple">https://binary.pensoft.net/fig/1379484</uri></graphic></fig><fig id="F13" position="float" orientation="portrait"><object-id xmlns:xlink="http://www.w3.org/1999/xlink" content-type="doi" xlink:type="simple">10.3897/zookeys.1247.162886.figure13</object-id><object-id xmlns:xlink="http://www.w3.org/1999/xlink" content-type="arpha" xlink:type="simple">CE9DA455-666A-5857-ABCD-89EC2518BB00</object-id><label>Figure 13.</label><caption><p>Full male palps, prolateral view. <bold>A.</bold><italic><tp:taxon-name><tp:taxon-name-part taxon-name-part-type="genus" reg="Monocentropus">Monocentropus</tp:taxon-name-part><tp:taxon-name-part taxon-name-part-type="species" reg="balfouri">balfouri</tp:taxon-name-part></tp:taxon-name></italic> (<named-content xmlns:xlink="http://www.w3.org/1999/xlink" content-type="dwc:institutional_code" xlink:title="Staatliches Museum für Naturkunde Stuttgart" xlink:href="http://grbio.org/institution/staatliches-museum-f%C3%BCr-naturkunde" xlink:type="simple">SMNS</named-content>-Aran-003509); <bold>B.</bold> “<italic><tp:taxon-name><tp:taxon-name-part taxon-name-part-type="genus" reg="Monocentropus">Monocentropus</tp:taxon-name-part></tp:taxon-name></italic>” <italic><tp:taxon-name><tp:taxon-name-part taxon-name-part-type="genus" reg="Monocentropus"/><tp:taxon-name-part taxon-name-part-type="species" reg="lambertoni">lambertoni</tp:taxon-name-part></tp:taxon-name></italic> (<named-content xmlns:xlink="http://www.w3.org/1999/xlink" content-type="dwc:institutional_code" xlink:title="Staatliches Museum für Naturkunde Stuttgart" xlink:href="http://grbio.org/institution/staatliches-museum-f%C3%BCr-naturkunde" xlink:type="simple">SMNS</named-content>-Aran-004365); <bold>C.</bold><italic><tp:taxon-name><tp:taxon-name-part taxon-name-part-type="genus" reg="Satyrex">Satyrex</tp:taxon-name-part><tp:taxon-name-part taxon-name-part-type="species" reg="ferox">ferox</tp:taxon-name-part></tp:taxon-name></italic> sp. nov. (<named-content xmlns:xlink="http://www.w3.org/1999/xlink" content-type="dwc:institutional_code" xlink:title="Staatliches Museum für Naturkunde Stuttgart" xlink:href="http://grbio.org/institution/staatliches-museum-f%C3%BCr-naturkunde" xlink:type="simple">SMNS</named-content>-Aran-004389); <bold>D.</bold><italic><tp:taxon-name><tp:taxon-name-part taxon-name-part-type="genus" reg="Satyrex">S.</tp:taxon-name-part><tp:taxon-name-part taxon-name-part-type="species" reg="arabicus">arabicus</tp:taxon-name-part></tp:taxon-name></italic> sp. nov. (<named-content xmlns:xlink="http://www.w3.org/1999/xlink" content-type="dwc:institutional_code" xlink:title="Staatliches Museum für Naturkunde Stuttgart" xlink:href="http://grbio.org/institution/staatliches-museum-f%C3%BCr-naturkunde" xlink:type="simple">SMNS</named-content>-Aran-004393); <bold>E.</bold><italic><tp:taxon-name><tp:taxon-name-part taxon-name-part-type="genus" reg="Satyrex">S.</tp:taxon-name-part><tp:taxon-name-part taxon-name-part-type="species" reg="speciosus">speciosus</tp:taxon-name-part></tp:taxon-name></italic> sp. nov. (<named-content xmlns:xlink="http://www.w3.org/1999/xlink" content-type="dwc:institutional_code" xlink:title="Staatliches Museum für Naturkunde Stuttgart" xlink:href="http://grbio.org/institution/staatliches-museum-f%C3%BCr-naturkunde" xlink:type="simple">SMNS</named-content>-Aran-004395); <bold>F.</bold><italic><tp:taxon-name><tp:taxon-name-part taxon-name-part-type="genus" reg="Satyrex">S.</tp:taxon-name-part><tp:taxon-name-part taxon-name-part-type="species" reg="somalicus">somalicus</tp:taxon-name-part></tp:taxon-name></italic> sp. nov. (<named-content xmlns:xlink="http://www.w3.org/1999/xlink" content-type="dwc:institutional_code" xlink:title="Staatliches Museum für Naturkunde Stuttgart" xlink:href="http://grbio.org/institution/staatliches-museum-f%C3%BCr-naturkunde" xlink:type="simple">SMNS</named-content>-Aran-004397). Scale bars: 2 mm.</p></caption><graphic xmlns:xlink="http://www.w3.org/1999/xlink" xlink:href="zookeys-1247-089_article-162886__-g013.jpg" position="float" orientation="portrait" xlink:type="simple" id="oo_1379485.jpg"><uri content-type="original_file" xlink:type="simple">https://binary.pensoft.net/fig/1379485</uri></graphic></fig><fig id="F14" position="float" orientation="portrait"><object-id xmlns:xlink="http://www.w3.org/1999/xlink" content-type="doi" xlink:type="simple">10.3897/zookeys.1247.162886.figure14</object-id><object-id xmlns:xlink="http://www.w3.org/1999/xlink" content-type="arpha" xlink:type="simple">CE13F438-F742-5405-9510-111F662E41CC</object-id><label>Figure 14.</label><caption><p>Bulbs, retrolateral view. <bold>A.</bold><italic><tp:taxon-name><tp:taxon-name-part taxon-name-part-type="genus" reg="Monocentropus">Monocentropus</tp:taxon-name-part><tp:taxon-name-part taxon-name-part-type="species" reg="balfouri">balfouri</tp:taxon-name-part></tp:taxon-name></italic> (<named-content xmlns:xlink="http://www.w3.org/1999/xlink" content-type="dwc:institutional_code" xlink:title="Staatliches Museum für Naturkunde Stuttgart" xlink:href="http://grbio.org/institution/staatliches-museum-f%C3%BCr-naturkunde" xlink:type="simple">SMNS</named-content>-Aran-003509); <bold>B.</bold> “<italic><tp:taxon-name><tp:taxon-name-part taxon-name-part-type="genus" reg="Monocentropus">Monocentropus</tp:taxon-name-part></tp:taxon-name></italic>” <italic><tp:taxon-name><tp:taxon-name-part taxon-name-part-type="genus" reg="Monocentropus"/><tp:taxon-name-part taxon-name-part-type="species" reg="lambertoni">lambertoni</tp:taxon-name-part></tp:taxon-name></italic> (<named-content xmlns:xlink="http://www.w3.org/1999/xlink" content-type="dwc:institutional_code" xlink:title="Staatliches Museum für Naturkunde Stuttgart" xlink:href="http://grbio.org/institution/staatliches-museum-f%C3%BCr-naturkunde" xlink:type="simple">SMNS</named-content>-Aran-004365); <bold>C.</bold><italic><tp:taxon-name><tp:taxon-name-part taxon-name-part-type="genus" reg="Satyrex">Satyrex</tp:taxon-name-part><tp:taxon-name-part taxon-name-part-type="species" reg="ferox">ferox</tp:taxon-name-part></tp:taxon-name></italic> sp. nov. (<named-content xmlns:xlink="http://www.w3.org/1999/xlink" content-type="dwc:institutional_code" xlink:title="Staatliches Museum für Naturkunde Stuttgart" xlink:href="http://grbio.org/institution/staatliches-museum-f%C3%BCr-naturkunde" xlink:type="simple">SMNS</named-content>-Aran-004389); <bold>D.</bold><italic><tp:taxon-name><tp:taxon-name-part taxon-name-part-type="genus" reg="Satyrex">S.</tp:taxon-name-part><tp:taxon-name-part taxon-name-part-type="species" reg="arabicus">arabicus</tp:taxon-name-part></tp:taxon-name></italic> sp. nov. (<named-content xmlns:xlink="http://www.w3.org/1999/xlink" content-type="dwc:institutional_code" xlink:title="Staatliches Museum für Naturkunde Stuttgart" xlink:href="http://grbio.org/institution/staatliches-museum-f%C3%BCr-naturkunde" xlink:type="simple">SMNS</named-content>-Aran-004393); <bold>E.</bold><italic><tp:taxon-name><tp:taxon-name-part taxon-name-part-type="genus" reg="Satyrex">S.</tp:taxon-name-part><tp:taxon-name-part taxon-name-part-type="species" reg="speciosus">speciosus</tp:taxon-name-part></tp:taxon-name></italic> sp. nov. (<named-content xmlns:xlink="http://www.w3.org/1999/xlink" content-type="dwc:institutional_code" xlink:title="Staatliches Museum für Naturkunde Stuttgart" xlink:href="http://grbio.org/institution/staatliches-museum-f%C3%BCr-naturkunde" xlink:type="simple">SMNS</named-content>-Aran-004395); <bold>F.</bold><italic><tp:taxon-name><tp:taxon-name-part taxon-name-part-type="genus" reg="Satyrex">S.</tp:taxon-name-part><tp:taxon-name-part taxon-name-part-type="species" reg="somalicus">somalicus</tp:taxon-name-part></tp:taxon-name></italic> sp. nov. (<named-content xmlns:xlink="http://www.w3.org/1999/xlink" content-type="dwc:institutional_code" xlink:title="Staatliches Museum für Naturkunde Stuttgart" xlink:href="http://grbio.org/institution/staatliches-museum-f%C3%BCr-naturkunde" xlink:type="simple">SMNS</named-content>-Aran-004397); <bold>G.</bold><italic><tp:taxon-name><tp:taxon-name-part taxon-name-part-type="genus" reg="Satyrex">S.</tp:taxon-name-part><tp:taxon-name-part taxon-name-part-type="species" reg="longimanus">longimanus</tp:taxon-name-part></tp:taxon-name></italic> comb. nov. (<named-content xmlns:xlink="http://www.w3.org/1999/xlink" content-type="dwc:institutional_code" xlink:title="Natural History Museum, London" xlink:href="http://grbio.org/institution/natural-history-museum-london" xlink:type="simple">NHMUK</named-content> 03-9-2-29), by Mahla Pourcheraghi, after <xref ref-type="bibr" rid="B42">Smith (1990)</xref>. Scale bars: 0.5 mm.</p></caption><graphic xmlns:xlink="http://www.w3.org/1999/xlink" xlink:href="zookeys-1247-089_article-162886__-g014.jpg" position="float" orientation="portrait" xlink:type="simple" id="oo_1379486.jpg"><uri content-type="original_file" xlink:type="simple">https://binary.pensoft.net/fig/1379486</uri></graphic></fig><fig id="F15" position="float" orientation="portrait"><object-id xmlns:xlink="http://www.w3.org/1999/xlink" content-type="doi" xlink:type="simple">10.3897/zookeys.1247.162886.figure15</object-id><object-id xmlns:xlink="http://www.w3.org/1999/xlink" content-type="arpha" xlink:type="simple">60E1245C-4F6F-566D-81F0-4902338DAA20</object-id><label>Figure 15.</label><caption><p>Bulbs, prolateral view. <bold>A.</bold><italic><tp:taxon-name><tp:taxon-name-part taxon-name-part-type="genus" reg="Monocentropus">Monocentropus</tp:taxon-name-part><tp:taxon-name-part taxon-name-part-type="species" reg="balfouri">balfouri</tp:taxon-name-part></tp:taxon-name></italic> (<named-content xmlns:xlink="http://www.w3.org/1999/xlink" content-type="dwc:institutional_code" xlink:title="Staatliches Museum für Naturkunde Stuttgart" xlink:href="http://grbio.org/institution/staatliches-museum-f%C3%BCr-naturkunde" xlink:type="simple">SMNS</named-content>-Aran-003509); <bold>B.</bold> “<italic><tp:taxon-name><tp:taxon-name-part taxon-name-part-type="genus" reg="Monocentropus">Monocentropus</tp:taxon-name-part></tp:taxon-name></italic>” <italic><tp:taxon-name><tp:taxon-name-part taxon-name-part-type="genus" reg="Monocentropus"/><tp:taxon-name-part taxon-name-part-type="species" reg="lambertoni">lambertoni</tp:taxon-name-part></tp:taxon-name></italic> (<named-content xmlns:xlink="http://www.w3.org/1999/xlink" content-type="dwc:institutional_code" xlink:title="Staatliches Museum für Naturkunde Stuttgart" xlink:href="http://grbio.org/institution/staatliches-museum-f%C3%BCr-naturkunde" xlink:type="simple">SMNS</named-content>-Aran-004365); <bold>C.</bold><italic><tp:taxon-name><tp:taxon-name-part taxon-name-part-type="genus" reg="Satyrex">Satyrex</tp:taxon-name-part><tp:taxon-name-part taxon-name-part-type="species" reg="ferox">ferox</tp:taxon-name-part></tp:taxon-name></italic> sp. nov. (<named-content xmlns:xlink="http://www.w3.org/1999/xlink" content-type="dwc:institutional_code" xlink:title="Staatliches Museum für Naturkunde Stuttgart" xlink:href="http://grbio.org/institution/staatliches-museum-f%C3%BCr-naturkunde" xlink:type="simple">SMNS</named-content>-Aran-004389); <bold>D.</bold><italic><tp:taxon-name><tp:taxon-name-part taxon-name-part-type="genus" reg="Satyrex">S.</tp:taxon-name-part><tp:taxon-name-part taxon-name-part-type="species" reg="arabicus">arabicus</tp:taxon-name-part></tp:taxon-name></italic> sp. nov. (<named-content xmlns:xlink="http://www.w3.org/1999/xlink" content-type="dwc:institutional_code" xlink:title="Staatliches Museum für Naturkunde Stuttgart" xlink:href="http://grbio.org/institution/staatliches-museum-f%C3%BCr-naturkunde" xlink:type="simple">SMNS</named-content>-Aran-004393); <bold>E.</bold><italic><tp:taxon-name><tp:taxon-name-part taxon-name-part-type="genus" reg="Satyrex">S.</tp:taxon-name-part><tp:taxon-name-part taxon-name-part-type="species" reg="speciosus">speciosus</tp:taxon-name-part></tp:taxon-name></italic> sp. nov. (<named-content xmlns:xlink="http://www.w3.org/1999/xlink" content-type="dwc:institutional_code" xlink:title="Staatliches Museum für Naturkunde Stuttgart" xlink:href="http://grbio.org/institution/staatliches-museum-f%C3%BCr-naturkunde" xlink:type="simple">SMNS</named-content>-Aran-004395); <bold>F.</bold><italic><tp:taxon-name><tp:taxon-name-part taxon-name-part-type="genus" reg="Satyrex">S.</tp:taxon-name-part><tp:taxon-name-part taxon-name-part-type="species" reg="somalicus">somalicus</tp:taxon-name-part></tp:taxon-name></italic> sp. nov. (<named-content xmlns:xlink="http://www.w3.org/1999/xlink" content-type="dwc:institutional_code" xlink:title="Staatliches Museum für Naturkunde Stuttgart" xlink:href="http://grbio.org/institution/staatliches-museum-f%C3%BCr-naturkunde" xlink:type="simple">SMNS</named-content>-Aran-004397). Scale bars: 0.5 mm.</p></caption><graphic xmlns:xlink="http://www.w3.org/1999/xlink" xlink:href="zookeys-1247-089_article-162886__-g015.jpg" position="float" orientation="portrait" xlink:type="simple" id="oo_1379487.jpg"><uri content-type="original_file" xlink:type="simple">https://binary.pensoft.net/fig/1379487</uri></graphic></fig><fig id="F16" position="float" orientation="portrait"><object-id xmlns:xlink="http://www.w3.org/1999/xlink" content-type="doi" xlink:type="simple">10.3897/zookeys.1247.162886.figure16</object-id><object-id xmlns:xlink="http://www.w3.org/1999/xlink" content-type="arpha" xlink:type="simple">A9CD7039-A2AD-5474-BC0E-8202AAC6A47A</object-id><label>Figure 16.</label><caption><p>Bulbs, distal view. <bold>A.</bold><italic><tp:taxon-name><tp:taxon-name-part taxon-name-part-type="genus" reg="Monocentropus">Monocentropus</tp:taxon-name-part><tp:taxon-name-part taxon-name-part-type="species" reg="balfouri">balfouri</tp:taxon-name-part></tp:taxon-name></italic> (<named-content xmlns:xlink="http://www.w3.org/1999/xlink" content-type="dwc:institutional_code" xlink:title="Staatliches Museum für Naturkunde Stuttgart" xlink:href="http://grbio.org/institution/staatliches-museum-f%C3%BCr-naturkunde" xlink:type="simple">SMNS</named-content>-Aran-003509); <bold>B.</bold> “<italic><tp:taxon-name><tp:taxon-name-part taxon-name-part-type="genus" reg="Monocentropus">Monocentropus</tp:taxon-name-part></tp:taxon-name></italic>” <italic><tp:taxon-name><tp:taxon-name-part taxon-name-part-type="genus" reg="Monocentropus"/><tp:taxon-name-part taxon-name-part-type="species" reg="lambertoni">lambertoni</tp:taxon-name-part></tp:taxon-name></italic> (<named-content xmlns:xlink="http://www.w3.org/1999/xlink" content-type="dwc:institutional_code" xlink:title="Staatliches Museum für Naturkunde Stuttgart" xlink:href="http://grbio.org/institution/staatliches-museum-f%C3%BCr-naturkunde" xlink:type="simple">SMNS</named-content>-Aran-004365); <bold>C.</bold><italic><tp:taxon-name><tp:taxon-name-part taxon-name-part-type="genus" reg="Satyrex">Satyrex</tp:taxon-name-part><tp:taxon-name-part taxon-name-part-type="species" reg="ferox">ferox</tp:taxon-name-part></tp:taxon-name></italic> sp. nov. (<named-content xmlns:xlink="http://www.w3.org/1999/xlink" content-type="dwc:institutional_code" xlink:title="Staatliches Museum für Naturkunde Stuttgart" xlink:href="http://grbio.org/institution/staatliches-museum-f%C3%BCr-naturkunde" xlink:type="simple">SMNS</named-content>-Aran-004389); <bold>D.</bold><italic><tp:taxon-name><tp:taxon-name-part taxon-name-part-type="genus" reg="Satyrex">S.</tp:taxon-name-part><tp:taxon-name-part taxon-name-part-type="species" reg="arabicus">arabicus</tp:taxon-name-part></tp:taxon-name></italic> sp. nov. (<named-content xmlns:xlink="http://www.w3.org/1999/xlink" content-type="dwc:institutional_code" xlink:title="Staatliches Museum für Naturkunde Stuttgart" xlink:href="http://grbio.org/institution/staatliches-museum-f%C3%BCr-naturkunde" xlink:type="simple">SMNS</named-content>-Aran-004393); <bold>E.</bold><italic><tp:taxon-name><tp:taxon-name-part taxon-name-part-type="genus" reg="Satyrex">S.</tp:taxon-name-part><tp:taxon-name-part taxon-name-part-type="species" reg="speciosus">speciosus</tp:taxon-name-part></tp:taxon-name></italic> sp. nov. (<named-content xmlns:xlink="http://www.w3.org/1999/xlink" content-type="dwc:institutional_code" xlink:title="Staatliches Museum für Naturkunde Stuttgart" xlink:href="http://grbio.org/institution/staatliches-museum-f%C3%BCr-naturkunde" xlink:type="simple">SMNS</named-content>-Aran-004395); <bold>F.</bold><italic><tp:taxon-name><tp:taxon-name-part taxon-name-part-type="genus" reg="Satyrex">S.</tp:taxon-name-part><tp:taxon-name-part taxon-name-part-type="species" reg="somalicus">somalicus</tp:taxon-name-part></tp:taxon-name></italic> sp. nov. (<named-content xmlns:xlink="http://www.w3.org/1999/xlink" content-type="dwc:institutional_code" xlink:title="Staatliches Museum für Naturkunde Stuttgart" xlink:href="http://grbio.org/institution/staatliches-museum-f%C3%BCr-naturkunde" xlink:type="simple">SMNS</named-content>-Aran-004397). Scale bars: 0.5 mm.</p></caption><graphic xmlns:xlink="http://www.w3.org/1999/xlink" xlink:href="zookeys-1247-089_article-162886__-g016.jpg" position="float" orientation="portrait" xlink:type="simple" id="oo_1379488.jpg"><uri content-type="original_file" xlink:type="simple">https://binary.pensoft.net/fig/1379488</uri></graphic></fig><fig id="F17" position="float" orientation="portrait"><object-id xmlns:xlink="http://www.w3.org/1999/xlink" content-type="doi" xlink:type="simple">10.3897/zookeys.1247.162886.figure17</object-id><object-id xmlns:xlink="http://www.w3.org/1999/xlink" content-type="arpha" xlink:type="simple">A07F1158-E455-53E8-84BB-E3D82C946010</object-id><label>Figure 17.</label><caption><p>Bulbs, proximal view. <bold>A.</bold><italic><tp:taxon-name><tp:taxon-name-part taxon-name-part-type="genus" reg="Monocentropus">Monocentropus</tp:taxon-name-part><tp:taxon-name-part taxon-name-part-type="species" reg="balfouri">balfouri</tp:taxon-name-part></tp:taxon-name></italic> (<named-content xmlns:xlink="http://www.w3.org/1999/xlink" content-type="dwc:institutional_code" xlink:title="Staatliches Museum für Naturkunde Stuttgart" xlink:href="http://grbio.org/institution/staatliches-museum-f%C3%BCr-naturkunde" xlink:type="simple">SMNS</named-content>-Aran-003509); <bold>B.</bold> “<italic><tp:taxon-name><tp:taxon-name-part taxon-name-part-type="genus" reg="Monocentropus">Monocentropus</tp:taxon-name-part></tp:taxon-name></italic>” <italic><tp:taxon-name><tp:taxon-name-part taxon-name-part-type="genus" reg="Monocentropus"/><tp:taxon-name-part taxon-name-part-type="species" reg="lambertoni">lambertoni</tp:taxon-name-part></tp:taxon-name></italic> (<named-content xmlns:xlink="http://www.w3.org/1999/xlink" content-type="dwc:institutional_code" xlink:title="Staatliches Museum für Naturkunde Stuttgart" xlink:href="http://grbio.org/institution/staatliches-museum-f%C3%BCr-naturkunde" xlink:type="simple">SMNS</named-content>-Aran-004365); <bold>C.</bold><italic><tp:taxon-name><tp:taxon-name-part taxon-name-part-type="genus" reg="Satyrex">Satyrex</tp:taxon-name-part><tp:taxon-name-part taxon-name-part-type="species" reg="ferox">ferox</tp:taxon-name-part></tp:taxon-name></italic> sp. nov. (<named-content xmlns:xlink="http://www.w3.org/1999/xlink" content-type="dwc:institutional_code" xlink:title="Staatliches Museum für Naturkunde Stuttgart" xlink:href="http://grbio.org/institution/staatliches-museum-f%C3%BCr-naturkunde" xlink:type="simple">SMNS</named-content>-Aran-004389); <bold>D.</bold><italic><tp:taxon-name><tp:taxon-name-part taxon-name-part-type="genus" reg="Satyrex">S.</tp:taxon-name-part><tp:taxon-name-part taxon-name-part-type="species" reg="arabicus">arabicus</tp:taxon-name-part></tp:taxon-name></italic> sp. nov. (<named-content xmlns:xlink="http://www.w3.org/1999/xlink" content-type="dwc:institutional_code" xlink:title="Staatliches Museum für Naturkunde Stuttgart" xlink:href="http://grbio.org/institution/staatliches-museum-f%C3%BCr-naturkunde" xlink:type="simple">SMNS</named-content>-Aran-004393); <bold>E.</bold><italic><tp:taxon-name><tp:taxon-name-part taxon-name-part-type="genus" reg="Satyrex">S.</tp:taxon-name-part><tp:taxon-name-part taxon-name-part-type="species" reg="speciosus">speciosus</tp:taxon-name-part></tp:taxon-name></italic> sp. nov. (<named-content xmlns:xlink="http://www.w3.org/1999/xlink" content-type="dwc:institutional_code" xlink:title="Staatliches Museum für Naturkunde Stuttgart" xlink:href="http://grbio.org/institution/staatliches-museum-f%C3%BCr-naturkunde" xlink:type="simple">SMNS</named-content>-Aran-004395); <bold>F.</bold><italic><tp:taxon-name><tp:taxon-name-part taxon-name-part-type="genus" reg="Satyrex">S.</tp:taxon-name-part><tp:taxon-name-part taxon-name-part-type="species" reg="somalicus">somalicus</tp:taxon-name-part></tp:taxon-name></italic> sp. nov. (<named-content xmlns:xlink="http://www.w3.org/1999/xlink" content-type="dwc:institutional_code" xlink:title="Staatliches Museum für Naturkunde Stuttgart" xlink:href="http://grbio.org/institution/staatliches-museum-f%C3%BCr-naturkunde" xlink:type="simple">SMNS</named-content>-Aran-004397). Scale bars: 0.5 mm.</p></caption><graphic xmlns:xlink="http://www.w3.org/1999/xlink" xlink:href="zookeys-1247-089_article-162886__-g017.jpg" position="float" orientation="portrait" xlink:type="simple" id="oo_1379489.jpg"><uri content-type="original_file" xlink:type="simple">https://binary.pensoft.net/fig/1379489</uri></graphic></fig><fig id="F18" position="float" orientation="portrait"><object-id xmlns:xlink="http://www.w3.org/1999/xlink" content-type="doi" xlink:type="simple">10.3897/zookeys.1247.162886.figure18</object-id><object-id xmlns:xlink="http://www.w3.org/1999/xlink" content-type="arpha" xlink:type="simple">D2636A18-73A6-5809-89F4-A05E68BA28A6</object-id><label>Figure 18.</label><caption><p>Tips of the emboli, retrolateral view. <bold>A.</bold><italic><tp:taxon-name><tp:taxon-name-part taxon-name-part-type="genus" reg="Monocentropus">Monocentropus</tp:taxon-name-part><tp:taxon-name-part taxon-name-part-type="species" reg="balfouri">balfouri</tp:taxon-name-part></tp:taxon-name></italic> (<named-content xmlns:xlink="http://www.w3.org/1999/xlink" content-type="dwc:institutional_code" xlink:title="Staatliches Museum für Naturkunde Stuttgart" xlink:href="http://grbio.org/institution/staatliches-museum-f%C3%BCr-naturkunde" xlink:type="simple">SMNS</named-content>-Aran-003509); <bold>B.</bold> “<italic><tp:taxon-name><tp:taxon-name-part taxon-name-part-type="genus" reg="Monocentropus">Monocentropus</tp:taxon-name-part></tp:taxon-name></italic>” <italic><tp:taxon-name><tp:taxon-name-part taxon-name-part-type="genus" reg="Monocentropus"/><tp:taxon-name-part taxon-name-part-type="species" reg="lambertoni">lambertoni</tp:taxon-name-part></tp:taxon-name></italic> (<named-content xmlns:xlink="http://www.w3.org/1999/xlink" content-type="dwc:institutional_code" xlink:title="Staatliches Museum für Naturkunde Stuttgart" xlink:href="http://grbio.org/institution/staatliches-museum-f%C3%BCr-naturkunde" xlink:type="simple">SMNS</named-content>-Aran-004365); <bold>C.</bold><italic><tp:taxon-name><tp:taxon-name-part taxon-name-part-type="genus" reg="Satyrex">Satyrex</tp:taxon-name-part><tp:taxon-name-part taxon-name-part-type="species" reg="ferox">ferox</tp:taxon-name-part></tp:taxon-name></italic> sp. nov. (<named-content xmlns:xlink="http://www.w3.org/1999/xlink" content-type="dwc:institutional_code" xlink:title="Staatliches Museum für Naturkunde Stuttgart" xlink:href="http://grbio.org/institution/staatliches-museum-f%C3%BCr-naturkunde" xlink:type="simple">SMNS</named-content>-Aran-004389); <bold>D.</bold><italic><tp:taxon-name><tp:taxon-name-part taxon-name-part-type="genus" reg="Satyrex">S.</tp:taxon-name-part><tp:taxon-name-part taxon-name-part-type="species" reg="arabicus">arabicus</tp:taxon-name-part></tp:taxon-name></italic> sp. nov. (<named-content xmlns:xlink="http://www.w3.org/1999/xlink" content-type="dwc:institutional_code" xlink:title="Staatliches Museum für Naturkunde Stuttgart" xlink:href="http://grbio.org/institution/staatliches-museum-f%C3%BCr-naturkunde" xlink:type="simple">SMNS</named-content>-Aran-004393); <bold>E.</bold><italic><tp:taxon-name><tp:taxon-name-part taxon-name-part-type="genus" reg="Satyrex">S.</tp:taxon-name-part><tp:taxon-name-part taxon-name-part-type="species" reg="speciosus">speciosus</tp:taxon-name-part></tp:taxon-name></italic> sp. nov. (<named-content xmlns:xlink="http://www.w3.org/1999/xlink" content-type="dwc:institutional_code" xlink:title="Staatliches Museum für Naturkunde Stuttgart" xlink:href="http://grbio.org/institution/staatliches-museum-f%C3%BCr-naturkunde" xlink:type="simple">SMNS</named-content>-Aran-004395); <bold>F.</bold><italic><tp:taxon-name><tp:taxon-name-part taxon-name-part-type="genus" reg="Satyrex">S.</tp:taxon-name-part><tp:taxon-name-part taxon-name-part-type="species" reg="somalicus">somalicus</tp:taxon-name-part></tp:taxon-name></italic> sp. nov. (<named-content xmlns:xlink="http://www.w3.org/1999/xlink" content-type="dwc:institutional_code" xlink:title="Staatliches Museum für Naturkunde Stuttgart" xlink:href="http://grbio.org/institution/staatliches-museum-f%C3%BCr-naturkunde" xlink:type="simple">SMNS</named-content>-Aran-004397). Abbreviations: A – apical keel, <abbrev xmlns:xlink="http://www.w3.org/1999/xlink" xlink:title="prolateral inferior" id="ABBRID0EWMBI" xlink:type="simple">PI</abbrev> – prolateral inferior keel, <abbrev xmlns:xlink="http://www.w3.org/1999/xlink" xlink:title="prolateral superior" id="ABBRID0E1MBI" xlink:type="simple">PS</abbrev> – prolateral superior keel. Scale bars: 0.1 mm.</p></caption><graphic xmlns:xlink="http://www.w3.org/1999/xlink" xlink:href="zookeys-1247-089_article-162886__-g018.jpg" position="float" orientation="portrait" xlink:type="simple" id="oo_1379490.jpg"><uri content-type="original_file" xlink:type="simple">https://binary.pensoft.net/fig/1379490</uri></graphic></fig><fig id="F19" position="float" orientation="portrait"><object-id xmlns:xlink="http://www.w3.org/1999/xlink" content-type="doi" xlink:type="simple">10.3897/zookeys.1247.162886.figure19</object-id><object-id xmlns:xlink="http://www.w3.org/1999/xlink" content-type="arpha" xlink:type="simple">5C0C692C-7E63-5D82-B880-D4FD9253377B</object-id><label>Figure 19.</label><caption><p>Tips of the emboli, prolateral view. <bold>A.</bold><italic><tp:taxon-name><tp:taxon-name-part taxon-name-part-type="genus" reg="Monocentropus">Monocentropus</tp:taxon-name-part><tp:taxon-name-part taxon-name-part-type="species" reg="balfouri">balfouri</tp:taxon-name-part></tp:taxon-name></italic> (<named-content xmlns:xlink="http://www.w3.org/1999/xlink" content-type="dwc:institutional_code" xlink:title="Staatliches Museum für Naturkunde Stuttgart" xlink:href="http://grbio.org/institution/staatliches-museum-f%C3%BCr-naturkunde" xlink:type="simple">SMNS</named-content>-Aran-003509); <bold>B.</bold> “<italic><tp:taxon-name><tp:taxon-name-part taxon-name-part-type="genus" reg="Monocentropus">Monocentropus</tp:taxon-name-part></tp:taxon-name></italic>” <italic><tp:taxon-name><tp:taxon-name-part taxon-name-part-type="genus" reg="Monocentropus"/><tp:taxon-name-part taxon-name-part-type="species" reg="lambertoni">lambertoni</tp:taxon-name-part></tp:taxon-name></italic> (<named-content xmlns:xlink="http://www.w3.org/1999/xlink" content-type="dwc:institutional_code" xlink:title="Staatliches Museum für Naturkunde Stuttgart" xlink:href="http://grbio.org/institution/staatliches-museum-f%C3%BCr-naturkunde" xlink:type="simple">SMNS</named-content>-Aran-004365); <bold>C.</bold><italic><tp:taxon-name><tp:taxon-name-part taxon-name-part-type="genus" reg="Satyrex">Satyrex</tp:taxon-name-part><tp:taxon-name-part taxon-name-part-type="species" reg="ferox">ferox</tp:taxon-name-part></tp:taxon-name></italic> sp. nov. (<named-content xmlns:xlink="http://www.w3.org/1999/xlink" content-type="dwc:institutional_code" xlink:title="Staatliches Museum für Naturkunde Stuttgart" xlink:href="http://grbio.org/institution/staatliches-museum-f%C3%BCr-naturkunde" xlink:type="simple">SMNS</named-content>-Aran-004389); <bold>D.</bold><italic><tp:taxon-name><tp:taxon-name-part taxon-name-part-type="genus" reg="Satyrex">S.</tp:taxon-name-part><tp:taxon-name-part taxon-name-part-type="species" reg="arabicus">arabicus</tp:taxon-name-part></tp:taxon-name></italic> sp. nov. (<named-content xmlns:xlink="http://www.w3.org/1999/xlink" content-type="dwc:institutional_code" xlink:title="Staatliches Museum für Naturkunde Stuttgart" xlink:href="http://grbio.org/institution/staatliches-museum-f%C3%BCr-naturkunde" xlink:type="simple">SMNS</named-content>-Aran-004393); <bold>E.</bold><italic><tp:taxon-name><tp:taxon-name-part taxon-name-part-type="genus" reg="Satyrex">S.</tp:taxon-name-part><tp:taxon-name-part taxon-name-part-type="species" reg="speciosus">speciosus</tp:taxon-name-part></tp:taxon-name></italic> sp. nov. (<named-content xmlns:xlink="http://www.w3.org/1999/xlink" content-type="dwc:institutional_code" xlink:title="Staatliches Museum für Naturkunde Stuttgart" xlink:href="http://grbio.org/institution/staatliches-museum-f%C3%BCr-naturkunde" xlink:type="simple">SMNS</named-content>-Aran-004395); <bold>F.</bold><italic><tp:taxon-name><tp:taxon-name-part taxon-name-part-type="genus" reg="Satyrex">S.</tp:taxon-name-part><tp:taxon-name-part taxon-name-part-type="species" reg="somalicus">somalicus</tp:taxon-name-part></tp:taxon-name></italic> sp. nov. (<named-content xmlns:xlink="http://www.w3.org/1999/xlink" content-type="dwc:institutional_code" xlink:title="Staatliches Museum für Naturkunde Stuttgart" xlink:href="http://grbio.org/institution/staatliches-museum-f%C3%BCr-naturkunde" xlink:type="simple">SMNS</named-content>-Aran-004397). Abbreviations: A – apical keel, <abbrev xmlns:xlink="http://www.w3.org/1999/xlink" xlink:title="prolateral inferior" id="ABBRID0EXQBI" xlink:type="simple">PI</abbrev> – prolateral inferior keel, <abbrev xmlns:xlink="http://www.w3.org/1999/xlink" xlink:title="prolateral superior" id="ABBRID0E2QBI" xlink:type="simple">PS</abbrev> – prolateral superior keel. Scale bars: 0.1 mm.</p></caption><graphic xmlns:xlink="http://www.w3.org/1999/xlink" xlink:href="zookeys-1247-089_article-162886__-g019.jpg" position="float" orientation="portrait" xlink:type="simple" id="oo_1379491.jpg"><uri content-type="original_file" xlink:type="simple">https://binary.pensoft.net/fig/1379491</uri></graphic></fig><fig id="F20" position="float" orientation="portrait"><object-id xmlns:xlink="http://www.w3.org/1999/xlink" content-type="doi" xlink:type="simple">10.3897/zookeys.1247.162886.figure20</object-id><object-id xmlns:xlink="http://www.w3.org/1999/xlink" content-type="arpha" xlink:type="simple">DE56EB8F-6C68-5840-ABCB-14AEC504BE1F</object-id><label>Figure 20.</label><caption><p>Tibial apophyses, ventral (<bold>A, C, E, G, I, K</bold>) and prolateral (<bold>B, D, F, H, J, L</bold>) views. <bold>A, B.</bold><italic><tp:taxon-name><tp:taxon-name-part taxon-name-part-type="genus" reg="Monocentropus">Monocentropus</tp:taxon-name-part><tp:taxon-name-part taxon-name-part-type="species" reg="balfouri">balfouri</tp:taxon-name-part></tp:taxon-name></italic> (<named-content xmlns:xlink="http://www.w3.org/1999/xlink" content-type="dwc:institutional_code" xlink:title="Staatliches Museum für Naturkunde Stuttgart" xlink:href="http://grbio.org/institution/staatliches-museum-f%C3%BCr-naturkunde" xlink:type="simple">SMNS</named-content>-Aran-003509); <bold>C, D.</bold> “<italic><tp:taxon-name><tp:taxon-name-part taxon-name-part-type="genus" reg="Monocentropus">Monocentropus</tp:taxon-name-part></tp:taxon-name></italic>” <italic><tp:taxon-name><tp:taxon-name-part taxon-name-part-type="genus" reg="Monocentropus"/><tp:taxon-name-part taxon-name-part-type="species" reg="lambertoni">lambertoni</tp:taxon-name-part></tp:taxon-name></italic> (<named-content xmlns:xlink="http://www.w3.org/1999/xlink" content-type="dwc:institutional_code" xlink:title="Staatliches Museum für Naturkunde Stuttgart" xlink:href="http://grbio.org/institution/staatliches-museum-f%C3%BCr-naturkunde" xlink:type="simple">SMNS</named-content>-Aran-004365); <bold>E, F.</bold><italic><tp:taxon-name><tp:taxon-name-part taxon-name-part-type="genus" reg="Satyrex">Satyrex</tp:taxon-name-part><tp:taxon-name-part taxon-name-part-type="species" reg="ferox">ferox</tp:taxon-name-part></tp:taxon-name></italic> sp. nov. (<named-content xmlns:xlink="http://www.w3.org/1999/xlink" content-type="dwc:institutional_code" xlink:title="Staatliches Museum für Naturkunde Stuttgart" xlink:href="http://grbio.org/institution/staatliches-museum-f%C3%BCr-naturkunde" xlink:type="simple">SMNS</named-content>-Aran-004389); <bold>G, H.</bold><italic><tp:taxon-name><tp:taxon-name-part taxon-name-part-type="genus" reg="Satyrex">S.</tp:taxon-name-part><tp:taxon-name-part taxon-name-part-type="species" reg="arabicus">arabicus</tp:taxon-name-part></tp:taxon-name></italic> sp. nov. (<named-content xmlns:xlink="http://www.w3.org/1999/xlink" content-type="dwc:institutional_code" xlink:title="Staatliches Museum für Naturkunde Stuttgart" xlink:href="http://grbio.org/institution/staatliches-museum-f%C3%BCr-naturkunde" xlink:type="simple">SMNS</named-content>-Aran-004393); <bold>I, J.</bold><italic><tp:taxon-name><tp:taxon-name-part taxon-name-part-type="genus" reg="Satyrex">S.</tp:taxon-name-part><tp:taxon-name-part taxon-name-part-type="species" reg="speciosus">speciosus</tp:taxon-name-part></tp:taxon-name></italic> sp. nov. (<named-content xmlns:xlink="http://www.w3.org/1999/xlink" content-type="dwc:institutional_code" xlink:title="Staatliches Museum für Naturkunde Stuttgart" xlink:href="http://grbio.org/institution/staatliches-museum-f%C3%BCr-naturkunde" xlink:type="simple">SMNS</named-content>-Aran-004395); <bold>K, L.</bold><italic><tp:taxon-name><tp:taxon-name-part taxon-name-part-type="genus" reg="Satyrex">S.</tp:taxon-name-part><tp:taxon-name-part taxon-name-part-type="species" reg="somalicus">somalicus</tp:taxon-name-part></tp:taxon-name></italic> sp. nov. (<named-content xmlns:xlink="http://www.w3.org/1999/xlink" content-type="dwc:institutional_code" xlink:title="Staatliches Museum für Naturkunde Stuttgart" xlink:href="http://grbio.org/institution/staatliches-museum-f%C3%BCr-naturkunde" xlink:type="simple">SMNS</named-content>-Aran-004397). Scale bars: 0.5 mm.</p></caption><graphic xmlns:xlink="http://www.w3.org/1999/xlink" xlink:href="zookeys-1247-089_article-162886__-g020.jpg" position="float" orientation="portrait" xlink:type="simple" id="oo_1379492.jpg"><uri content-type="original_file" xlink:type="simple">https://binary.pensoft.net/fig/1379492</uri></graphic></fig><fig id="F21" position="float" orientation="portrait"><object-id xmlns:xlink="http://www.w3.org/1999/xlink" content-type="doi" xlink:type="simple">10.3897/zookeys.1247.162886.figure21</object-id><object-id xmlns:xlink="http://www.w3.org/1999/xlink" content-type="arpha" xlink:type="simple">A76B70A6-396D-5B0F-A552-8D976DC7613A</object-id><label>Figure 21.</label><caption><p>Receptacles, dorsal view. <bold>A.</bold><italic><tp:taxon-name><tp:taxon-name-part taxon-name-part-type="genus" reg="Monocentropus">Monocentropus</tp:taxon-name-part><tp:taxon-name-part taxon-name-part-type="species" reg="balfouri">balfouri</tp:taxon-name-part></tp:taxon-name></italic> (<named-content xmlns:xlink="http://www.w3.org/1999/xlink" content-type="dwc:institutional_code" xlink:title="Staatliches Museum für Naturkunde Stuttgart" xlink:href="http://grbio.org/institution/staatliches-museum-f%C3%BCr-naturkunde" xlink:type="simple">SMNS</named-content>-Aran-004374); <bold>B.</bold> “<italic><tp:taxon-name><tp:taxon-name-part taxon-name-part-type="genus" reg="Monocentropus">Monocentropus</tp:taxon-name-part></tp:taxon-name></italic>” <italic><tp:taxon-name><tp:taxon-name-part taxon-name-part-type="genus" reg="Monocentropus"/><tp:taxon-name-part taxon-name-part-type="species" reg="lambertoni">lambertoni</tp:taxon-name-part></tp:taxon-name></italic> (<named-content xmlns:xlink="http://www.w3.org/1999/xlink" content-type="dwc:institutional_code" xlink:title="Staatliches Museum für Naturkunde Stuttgart" xlink:href="http://grbio.org/institution/staatliches-museum-f%C3%BCr-naturkunde" xlink:type="simple">SMNS</named-content>-Aran-004368); <bold>C.</bold><italic><tp:taxon-name><tp:taxon-name-part taxon-name-part-type="genus" reg="Satyrex">Satyrex</tp:taxon-name-part><tp:taxon-name-part taxon-name-part-type="species" reg="ferox">ferox</tp:taxon-name-part></tp:taxon-name></italic> sp. nov. (<named-content xmlns:xlink="http://www.w3.org/1999/xlink" content-type="dwc:institutional_code" xlink:title="Staatliches Museum für Naturkunde Stuttgart" xlink:href="http://grbio.org/institution/staatliches-museum-f%C3%BCr-naturkunde" xlink:type="simple">SMNS</named-content>-Aran-004391); <bold>D.</bold><italic><tp:taxon-name><tp:taxon-name-part taxon-name-part-type="genus" reg="Satyrex">S.</tp:taxon-name-part><tp:taxon-name-part taxon-name-part-type="species" reg="longimanus">longimanus</tp:taxon-name-part></tp:taxon-name></italic> comb. nov. (<named-content xmlns:xlink="http://www.w3.org/1999/xlink" content-type="dwc:institutional_code" xlink:title="Natural History Museum, London" xlink:href="http://grbio.org/institution/natural-history-museum-london" xlink:type="simple">NHMUK</named-content> 03-9-2-30); <bold>E.</bold><italic><tp:taxon-name><tp:taxon-name-part taxon-name-part-type="genus" reg="Satyrex">S.</tp:taxon-name-part><tp:taxon-name-part taxon-name-part-type="species" reg="speciosus">speciosus</tp:taxon-name-part></tp:taxon-name></italic> sp. nov. (<named-content xmlns:xlink="http://www.w3.org/1999/xlink" content-type="dwc:institutional_code" xlink:title="Staatliches Museum für Naturkunde Stuttgart" xlink:href="http://grbio.org/institution/staatliches-museum-f%C3%BCr-naturkunde" xlink:type="simple">SMNS</named-content>-Aran-004396). Illustrations by Mahla Pourcheraghi. Scale bars: 0.5 mm.</p></caption><graphic xmlns:xlink="http://www.w3.org/1999/xlink" xlink:href="zookeys-1247-089_article-162886__-g021.jpg" position="float" orientation="portrait" xlink:type="simple" id="oo_1379493.jpg"><uri content-type="original_file" xlink:type="simple">https://binary.pensoft.net/fig/1379493</uri></graphic></fig><fig id="F22" position="float" orientation="portrait"><object-id xmlns:xlink="http://www.w3.org/1999/xlink" content-type="doi" xlink:type="simple">10.3897/zookeys.1247.162886.figure22</object-id><object-id xmlns:xlink="http://www.w3.org/1999/xlink" content-type="arpha" xlink:type="simple">6EA17CDA-2AA2-5776-8632-C0BED954EE01</object-id><label>Figure 22.</label><caption><p>Live habitus of males. <bold>A.</bold><italic><tp:taxon-name><tp:taxon-name-part taxon-name-part-type="genus" reg="Monocentropus">Monocentropus</tp:taxon-name-part><tp:taxon-name-part taxon-name-part-type="species" reg="balfouri">balfouri</tp:taxon-name-part></tp:taxon-name></italic>; <bold>B.</bold> “<italic><tp:taxon-name><tp:taxon-name-part taxon-name-part-type="genus" reg="Monocentropus">Monocentropus</tp:taxon-name-part></tp:taxon-name></italic>” <italic><tp:taxon-name><tp:taxon-name-part taxon-name-part-type="genus" reg="Monocentropus"/><tp:taxon-name-part taxon-name-part-type="species" reg="lambertoni">lambertoni</tp:taxon-name-part></tp:taxon-name></italic>; <bold>C.</bold><italic><tp:taxon-name><tp:taxon-name-part taxon-name-part-type="genus" reg="Satyrex">Satyrex</tp:taxon-name-part><tp:taxon-name-part taxon-name-part-type="species" reg="ferox">ferox</tp:taxon-name-part></tp:taxon-name></italic> sp. nov.; <bold>D.</bold><italic><tp:taxon-name><tp:taxon-name-part taxon-name-part-type="genus" reg="Satyrex">S.</tp:taxon-name-part><tp:taxon-name-part taxon-name-part-type="species" reg="arabicus">arabicus</tp:taxon-name-part></tp:taxon-name></italic> sp. nov. (<named-content xmlns:xlink="http://www.w3.org/1999/xlink" content-type="dwc:institutional_code" xlink:title="Staatliches Museum für Naturkunde Stuttgart" xlink:href="http://grbio.org/institution/staatliches-museum-f%C3%BCr-naturkunde" xlink:type="simple">SMNS</named-content>-Aran-004393); <bold>E.</bold><italic><tp:taxon-name><tp:taxon-name-part taxon-name-part-type="genus" reg="Satyrex">S.</tp:taxon-name-part><tp:taxon-name-part taxon-name-part-type="species" reg="speciosus">speciosus</tp:taxon-name-part></tp:taxon-name></italic> sp. nov. (<named-content xmlns:xlink="http://www.w3.org/1999/xlink" content-type="dwc:institutional_code" xlink:title="Staatliches Museum für Naturkunde Stuttgart" xlink:href="http://grbio.org/institution/staatliches-museum-f%C3%BCr-naturkunde" xlink:type="simple">SMNS</named-content>-Aran-004395). Photos by PF (<bold>A</bold>), Frank Schneider (<bold>B</bold>), Bobby Bok (<bold>C</bold>), Ibrahim Mohssin Fageeh (<bold>D</bold>), and PJ (<bold>E</bold>).</p></caption><graphic xmlns:xlink="http://www.w3.org/1999/xlink" xlink:href="zookeys-1247-089_article-162886__-g022.jpg" position="float" orientation="portrait" xlink:type="simple" id="oo_1379494.jpg"><uri content-type="original_file" xlink:type="simple">https://binary.pensoft.net/fig/1379494</uri></graphic></fig><fig id="F23" position="float" orientation="portrait"><object-id xmlns:xlink="http://www.w3.org/1999/xlink" content-type="doi" xlink:type="simple">10.3897/zookeys.1247.162886.figure23</object-id><object-id xmlns:xlink="http://www.w3.org/1999/xlink" content-type="arpha" xlink:type="simple">1930A188-7375-55EA-99A3-B0DF5BCD0DAB</object-id><label>Figure 23.</label><caption><p>Live habitus of females. <bold>A.</bold><italic><tp:taxon-name><tp:taxon-name-part taxon-name-part-type="genus" reg="Monocentropus">Monocentropus</tp:taxon-name-part><tp:taxon-name-part taxon-name-part-type="species" reg="balfouri">balfouri</tp:taxon-name-part></tp:taxon-name></italic>; <bold>B.</bold> “<italic><tp:taxon-name><tp:taxon-name-part taxon-name-part-type="genus" reg="Monocentropus">Monocentropus</tp:taxon-name-part></tp:taxon-name></italic>” <italic><tp:taxon-name><tp:taxon-name-part taxon-name-part-type="genus" reg="Monocentropus"/><tp:taxon-name-part taxon-name-part-type="species" reg="lambertoni">lambertoni</tp:taxon-name-part></tp:taxon-name></italic>; <bold>C.</bold><italic><tp:taxon-name><tp:taxon-name-part taxon-name-part-type="genus" reg="Satyrex">Satyrex</tp:taxon-name-part><tp:taxon-name-part taxon-name-part-type="species" reg="ferox">ferox</tp:taxon-name-part></tp:taxon-name></italic> sp. nov.; <bold>D.</bold><italic><tp:taxon-name><tp:taxon-name-part taxon-name-part-type="genus" reg="Satyrex">S.</tp:taxon-name-part><tp:taxon-name-part taxon-name-part-type="species" reg="arabicus">arabicus</tp:taxon-name-part></tp:taxon-name></italic> sp. nov.; <bold>E.</bold><italic><tp:taxon-name><tp:taxon-name-part taxon-name-part-type="genus" reg="Satyrex">S.</tp:taxon-name-part><tp:taxon-name-part taxon-name-part-type="species" reg="speciosus">speciosus</tp:taxon-name-part></tp:taxon-name></italic> sp. nov. Photos by PF (<bold>A, B, E</bold>), MS (<bold>C</bold>), and Ibrahim Mohssin Fageeh (<bold>D</bold>).</p></caption><graphic xmlns:xlink="http://www.w3.org/1999/xlink" xlink:href="zookeys-1247-089_article-162886__-g023.jpg" position="float" orientation="portrait" xlink:type="simple" id="oo_1379495.jpg"><uri content-type="original_file" xlink:type="simple">https://binary.pensoft.net/fig/1379495</uri></graphic></fig><fig id="F1" position="float" orientation="portrait"><object-id xmlns:xlink="http://www.w3.org/1999/xlink" content-type="doi" xlink:type="simple">10.3897/zookeys.1247.162886.figure1</object-id><object-id xmlns:xlink="http://www.w3.org/1999/xlink" content-type="arpha" xlink:type="simple">AF5AB37E-629E-5D8C-8B7D-D226003282ED</object-id><label>Figure 1.</label><caption><p>Phylogeny of the family <tp:taxon-name><tp:taxon-name-part taxon-name-part-type="family">Theraphosidae</tp:taxon-name-part></tp:taxon-name> (<bold>A</bold>), and detailed phylogenetic relationships among “<italic><tp:taxon-name><tp:taxon-name-part taxon-name-part-type="genus" reg="Monocentropus">Monocentropus</tp:taxon-name-part></tp:taxon-name></italic>” <italic><tp:taxon-name><tp:taxon-name-part taxon-name-part-type="genus" reg="Monocentropus"/><tp:taxon-name-part taxon-name-part-type="species" reg="lambertoni">lambertoni</tp:taxon-name-part></tp:taxon-name></italic> sensu lato, <italic><tp:taxon-name><tp:taxon-name-part taxon-name-part-type="genus" reg="Monocentropus">Monocentropus</tp:taxon-name-part><tp:taxon-name-part taxon-name-part-type="species" reg="balfouri">balfouri</tp:taxon-name-part></tp:taxon-name></italic>, and <italic><tp:taxon-name><tp:taxon-name-part taxon-name-part-type="genus" reg="Satyrex">Satyrex</tp:taxon-name-part></tp:taxon-name></italic> gen. nov. (<bold>B</bold>). Both tree topologies were inferred using Bayesian analysis based on three loci (<italic>cox1</italic>, <italic><abbrev xmlns:xlink="http://www.w3.org/1999/xlink" xlink:title="18S rDNA" id="ABBRID0ENSAE" xlink:type="simple">18S</abbrev></italic>, <italic><abbrev xmlns:xlink="http://www.w3.org/1999/xlink" xlink:title="28S rDNA" id="ABBRID0ESSAE" xlink:type="simple">28S</abbrev></italic>). Node support values from Bayesian inference (posterior probability, PP) and maximum likelihood (ultrafast bootstrap, UFBoot) are indicated by colored boxes: black = supported (PP ≥ 95, UFBoot ≥ 95); grey = not supported (PP &lt; 95, UFBoot &lt; 95); white = topology not recovered. Separate Bayesian and maximum likelihood trees are provided in the Suppl. materials <xref ref-type="supplementary-material" rid="S1">1</xref>, <xref ref-type="supplementary-material" rid="S2">2</xref>). Photo: adult female of <italic><tp:taxon-name><tp:taxon-name-part taxon-name-part-type="genus" reg="Satyrex">Satyrex</tp:taxon-name-part><tp:taxon-name-part taxon-name-part-type="species" reg="ferox">ferox</tp:taxon-name-part></tp:taxon-name></italic> sp. nov., by PF.</p></caption><graphic xmlns:xlink="http://www.w3.org/1999/xlink" xlink:href="zookeys-1247-089_article-162886__-g001.jpg" position="float" orientation="portrait" xlink:type="simple" id="oo_1379473.jpg"><uri content-type="original_file" xlink:type="simple">https://binary.pensoft.net/fig/1379473</uri></graphic></fig><supplementary-material xmlns:xlink="http://www.w3.org/1999/xlink" id="S1" position="float" orientation="portrait" xlink:type="simple"><object-id content-type="doi" xlink:type="simple">10.3897/zookeys.1247.162886.suppl1</object-id><object-id content-type="arpha" xlink:type="simple">0809F0BF-F9A9-5BF8-AA5A-DB9DE0E4427D</object-id><label>Supplementary material 1</label><caption><p>Bayesian consensus tree recovered by MrBayes with posterior probability values</p></caption><statement content-type="dataType"><label>Data type</label><p>jpg</p></statement><media xlink:href="zookeys-1247-089_article-162886__-s001.jpg" mimetype="image" mime-subtype="jpeg" position="float" orientation="portrait" xlink:type="simple" id="oo_1379498.jpg"><uri content-type="original_file" xlink:type="simple">https://binary.pensoft.net/file/1379498</uri></media><permissions><license xlink:type="simple"><license-p>This dataset is made available under the Open Database License (http://opendatacommons.org/licenses/odbl/1.0/). The Open Database License (ODbL) is a license agreement intended to allow users to freely share, modify, and use this Dataset while maintaining this same freedom for others, provided that the original source and author(s) are credited.</license-p></license></permissions><attrib specific-use="authors">Alireza Zamani, Volker von Wirth, Přemysl Fabiánek, Jonas Höfling, Pavel Just, Jan Korba, Alice Petzold, Mark Stockmann, Hassan Sh Abdirahman Elmi, Miguel Vences, Vera Opatova</attrib></supplementary-material><supplementary-material xmlns:xlink="http://www.w3.org/1999/xlink" id="S2" position="float" orientation="portrait" xlink:type="simple"><object-id content-type="doi" xlink:type="simple">10.3897/zookeys.1247.162886.suppl2</object-id><object-id content-type="arpha" xlink:type="simple">C2216B1E-3435-58EF-A9C7-2B0F29576E75</object-id><label>Supplementary material 2</label><caption><p>Maximum likelihood tree recovered by IQ-TREE with ultrafast bootstrap supports</p></caption><statement content-type="dataType"><label>Data type</label><p>jpg</p></statement><media xlink:href="zookeys-1247-089_article-162886__-s002.jpg" mimetype="image" mime-subtype="jpeg" position="float" orientation="portrait" xlink:type="simple" id="oo_1379499.jpg"><uri content-type="original_file" xlink:type="simple">https://binary.pensoft.net/file/1379499</uri></media><permissions><license xlink:type="simple"><license-p>This dataset is made available under the Open Database License (http://opendatacommons.org/licenses/odbl/1.0/). The Open Database License (ODbL) is a license agreement intended to allow users to freely share, modify, and use this Dataset while maintaining this same freedom for others, provided that the original source and author(s) are credited.</license-p></license></permissions><attrib specific-use="authors">Alireza Zamani, Volker von Wirth, Přemysl Fabiánek, Jonas Höfling, Pavel Just, Jan Korba, Alice Petzold, Mark Stockmann, Hassan Sh Abdirahman Elmi, Miguel Vences, Vera Opatova</attrib></supplementary-material><fig id="F24" position="float" orientation="portrait"><object-id xmlns:xlink="http://www.w3.org/1999/xlink" content-type="doi" xlink:type="simple">10.3897/zookeys.1247.162886.figure24</object-id><object-id xmlns:xlink="http://www.w3.org/1999/xlink" content-type="arpha" xlink:type="simple">B4A20AED-0103-5142-BAB6-7542BE6877C0</object-id><label>Figure 24.</label><caption><p>Habitats (<bold>A, B, D–F</bold>) and a female’s burrow (<bold>C</bold>). <bold>A.</bold><italic><tp:taxon-name><tp:taxon-name-part taxon-name-part-type="genus" reg="Monocentropus">Monocentropus</tp:taxon-name-part><tp:taxon-name-part taxon-name-part-type="species" reg="balfouri">balfouri</tp:taxon-name-part></tp:taxon-name></italic> (Hajhir Mountains, Socotra, Yemen); <bold>B, C.</bold><italic><tp:taxon-name><tp:taxon-name-part taxon-name-part-type="genus" reg="Satyrex">Satyrex</tp:taxon-name-part><tp:taxon-name-part taxon-name-part-type="species" reg="ferox">ferox</tp:taxon-name-part></tp:taxon-name></italic> sp. nov. (Sarfayt, Dhofar, Oman); <bold>D.</bold><italic><tp:taxon-name><tp:taxon-name-part taxon-name-part-type="genus" reg="Satyrex">S.</tp:taxon-name-part><tp:taxon-name-part taxon-name-part-type="species" reg="arabicus">arabicus</tp:taxon-name-part></tp:taxon-name></italic> sp. nov. (Faifa Mountains, Jazan, Saudi Arabia); <bold>E.</bold><italic><tp:taxon-name><tp:taxon-name-part taxon-name-part-type="genus" reg="Satyrex">S.</tp:taxon-name-part><tp:taxon-name-part taxon-name-part-type="species" reg="speciosus">speciosus</tp:taxon-name-part></tp:taxon-name></italic> sp. nov. (Daallo, Sanaag, Somaliland); <bold>F.</bold><italic><tp:taxon-name><tp:taxon-name-part taxon-name-part-type="genus" reg="Satyrex">S.</tp:taxon-name-part><tp:taxon-name-part taxon-name-part-type="species" reg="somalicus">somalicus</tp:taxon-name-part></tp:taxon-name></italic> sp. nov. (Quljeed, Awdal, Somaliland). Photos by James Bailey (<bold>A</bold>), MS (<bold>B, C</bold>), Ibrahim Mohssin Fageeh (<bold>D</bold>), PJ (<bold>E</bold>), and František Kovařík (<bold>F</bold>).</p></caption><graphic xmlns:xlink="http://www.w3.org/1999/xlink" xlink:href="zookeys-1247-089_article-162886__-g024.jpg" position="float" orientation="portrait" xlink:type="simple" id="oo_1379496.jpg"><uri content-type="original_file" xlink:type="simple">https://binary.pensoft.net/fig/1379496</uri></graphic></fig><fig id="F25" position="float" orientation="portrait"><object-id xmlns:xlink="http://www.w3.org/1999/xlink" content-type="doi" xlink:type="simple">10.3897/zookeys.1247.162886.figure25</object-id><object-id xmlns:xlink="http://www.w3.org/1999/xlink" content-type="arpha" xlink:type="simple">DB876A63-D245-533C-8FCF-3C97ADB4F512</object-id><label>Figure 25.</label><caption><p>Distribution records of the species treated in this paper in the southern Arabian Peninsula and Somaliland (<bold>A</bold>), and Madagascar (<bold>B</bold>). Red circles: <italic><tp:taxon-name><tp:taxon-name-part taxon-name-part-type="genus" reg="Monocentropus">Monocentropus</tp:taxon-name-part><tp:taxon-name-part taxon-name-part-type="species" reg="balfouri">balfouri</tp:taxon-name-part></tp:taxon-name></italic>, cyan circles: “<italic><tp:taxon-name><tp:taxon-name-part taxon-name-part-type="genus" reg="Monocentropus">Monocentropus</tp:taxon-name-part></tp:taxon-name></italic>” <italic><tp:taxon-name><tp:taxon-name-part taxon-name-part-type="genus" reg="Monocentropus"/><tp:taxon-name-part taxon-name-part-type="species" reg="lambertoni">lambertoni</tp:taxon-name-part></tp:taxon-name></italic>, pale green: hexagon <italic><tp:taxon-name><tp:taxon-name-part taxon-name-part-type="genus" reg="Satyrex">Satyrex</tp:taxon-name-part><tp:taxon-name-part taxon-name-part-type="species" reg="ferox">ferox</tp:taxon-name-part></tp:taxon-name></italic> sp. nov. (type locality), dark green: hexagons <italic><tp:taxon-name><tp:taxon-name-part taxon-name-part-type="genus" reg="Satyrex">S.</tp:taxon-name-part><tp:taxon-name-part taxon-name-part-type="species" reg="ferox">ferox</tp:taxon-name-part></tp:taxon-name></italic> sp. nov. (other localities), blue triangle: <italic><tp:taxon-name><tp:taxon-name-part taxon-name-part-type="genus" reg="Satyrex">S.</tp:taxon-name-part><tp:taxon-name-part taxon-name-part-type="species" reg="arabicus">arabicus</tp:taxon-name-part></tp:taxon-name></italic> sp. nov., pink square: <italic><tp:taxon-name><tp:taxon-name-part taxon-name-part-type="genus" reg="Satyrex">S.</tp:taxon-name-part><tp:taxon-name-part taxon-name-part-type="species" reg="longimanus">longimanus</tp:taxon-name-part></tp:taxon-name></italic> comb. nov., yellow star: <italic><tp:taxon-name><tp:taxon-name-part taxon-name-part-type="genus" reg="Satyrex">S.</tp:taxon-name-part><tp:taxon-name-part taxon-name-part-type="species" reg="speciosus">speciosus</tp:taxon-name-part></tp:taxon-name></italic> sp. nov., orange inverted triangle: <italic><tp:taxon-name><tp:taxon-name-part taxon-name-part-type="genus" reg="Satyrex">S.</tp:taxon-name-part><tp:taxon-name-part taxon-name-part-type="species" reg="somalicus">somalicus</tp:taxon-name-part></tp:taxon-name></italic> sp. nov.</p></caption><graphic xmlns:xlink="http://www.w3.org/1999/xlink" xlink:href="zookeys-1247-089_article-162886__-g025.jpg" position="float" orientation="portrait" xlink:type="simple" id="oo_1379497.jpg"><uri content-type="original_file" xlink:type="simple">https://binary.pensoft.net/fig/1379497</uri></graphic></fig></tp:treatment-sec><ref-list><ref id="B42"><mixed-citation xmlns:xlink="http://www.w3.org/1999/xlink" xlink:type="simple"><person-group><name name-style="western"><surname>Smith</surname><given-names>AM</given-names></name></person-group> (<year>1990</year>) <source>Baboon spiders: Tarantulas of Africa and the Middle East.</source><publisher-name>Fitzgerald Publishing</publisher-name>, <publisher-loc>London</publisher-loc>, <size units="page">142 pp</size>.</mixed-citation></ref><ref id="B40"><mixed-citation xmlns:xlink="http://www.w3.org/1999/xlink" xlink:type="simple"><person-group><name name-style="western"><surname>Smith</surname><given-names>AM</given-names></name></person-group> (<year>1986</year>) <source>The tarantula: classification and identification guide.</source><publisher-name>Fitzgerald Publishing</publisher-name>, <publisher-loc>London</publisher-loc>, <size units="page">179 pp</size>.</mixed-citation></ref><ref id="B41"><mixed-citation xmlns:xlink="http://www.w3.org/1999/xlink" xlink:type="simple"><person-group><name name-style="western"><surname>Smith</surname><given-names>AM</given-names></name></person-group> (<year>1987</year>) <source>The tarantula: classification and identification guide. 2<sup>nd</sup> ed.</source><publisher-name>Fitzgerald Publishing</publisher-name>, <publisher-loc>London</publisher-loc>, <size units="page">179 pp</size>.</mixed-citation></ref><ref id="B33"><mixed-citation xmlns:xlink="http://www.w3.org/1999/xlink" xlink:type="simple"><person-group><name name-style="western"><surname>Schmidt</surname><given-names>G</given-names></name></person-group> (<year>1993</year>) <source>Vogelspinnen: Vorkommen, Lebensweise, Haltung und Zucht, mit Bestimmungsschlüsseln für alle Gattungen, Vierte Auflage.</source><publisher-name>Landbuch</publisher-name>, <publisher-loc>Hannover</publisher-loc>, <size units="page">151 pp</size>.</mixed-citation></ref><ref id="B34"><mixed-citation xmlns:xlink="http://www.w3.org/1999/xlink" xlink:type="simple"><person-group><name name-style="western"><surname>Schmidt</surname><given-names>G</given-names></name></person-group> (<year>2001</year>) <tp:taxon-name><tp:taxon-name-part taxon-name-part-type="subfamily">Eumenophorinae</tp:taxon-name-part></tp:taxon-name> sp. von der Insel Sokotra – Mitarbeit erbeten. Arachnologisches Magazin 9(5/6): 13–14.</mixed-citation></ref><ref id="B35"><mixed-citation xmlns:xlink="http://www.w3.org/1999/xlink" xlink:type="simple"><person-group><name name-style="western"><surname>Schmidt</surname><given-names>G</given-names></name></person-group> (<year>2003</year>) <source>Die Vogelspinnen: Eine weltweite Übersicht.</source><publisher-name>Neue Brehm-Bücherei</publisher-name>, <publisher-loc>Hohenwarsleben</publisher-loc>, <size units="page">383 pp</size>.</mixed-citation></ref><ref id="B14"><mixed-citation xmlns:xlink="http://www.w3.org/1999/xlink" xlink:type="simple">iNaturalist (<year>2025</year>) iNaturalist: A community for naturalists. <ext-link xlink:href="https://www.inaturalist.org/" ext-link-type="uri" xlink:type="simple">https://www.inaturalist.org/</ext-link> [Accessed 6.2025]</mixed-citation></ref></ref-list></tp:taxon-treatment>
