# Supplementary material for: ﻿Size matters: a new genus of tarantula with the longest male palps, and an integrative revision of Monocentropus Pocock, 1897 (Araneae, Theraphosidae, Eumenophorinae)
Source: Zookeys. 2025 Jul 22;1247:89–126. doi: 10.3897/zookeys.1247.162886 (PMC12308207; doi:10.3897/zookeys.1247.162886)
Supplement: XML Treatment for "Monocentropus" lambertoni [file zookeys.1247.162886-treatment3.xml]

<!DOCTYPE tp:taxon-treatment
  PUBLIC "-//TaxonX//DTD Taxonomic Treatment Publishing DTD v0 20100105//EN" "tax-treatment-NSO.dtd">
<tp:taxon-treatment xmlns:tp="http://www.plazi.org/taxpub"><tp:treatment-meta><kwd-group><label>Taxon classification</label><kwd>
                  <named-content content-type="kingdom">Animalia</named-content>
                </kwd><kwd>
                  <named-content content-type="order">Araneae</named-content>
                </kwd><kwd>
                  <named-content content-type="family">Theraphosidae</named-content>
                </kwd></kwd-group><mixed-citation publication-type="journal"><person-group><name><surname>Zamani</surname><given-names>Alireza</given-names></name><name><surname>von Wirth</surname><given-names>Volker</given-names></name><name><surname>Fabiánek</surname><given-names>Přemysl</given-names></name><name><surname>Höfling</surname><given-names>Jonas</given-names></name><name><surname>Just</surname><given-names>Pavel</given-names></name><name><surname>Korba</surname><given-names>Jan</given-names></name><name><surname>Petzold</surname><given-names>Alice</given-names></name><name><surname>Stockmann</surname><given-names>Mark</given-names></name><name><surname>Elmi</surname><given-names>Hassan Sh Abdirahman</given-names></name><name><surname>Vences</surname><given-names>Miguel</given-names></name><name><surname>Opatova</surname><given-names>Vera</given-names></name></person-group><article-title>﻿Size matters: a new genus of tarantula with the longest male palps, and an integrative revision of <italic><tp:taxon-name><tp:taxon-name-part taxon-name-part-type="genus" reg="Monocentropus">Monocentropus</tp:taxon-name-part></tp:taxon-name></italic> Pocock, 1897 (<tp:taxon-name><tp:taxon-name-part taxon-name-part-type="order">Araneae</tp:taxon-name-part></tp:taxon-name>, <tp:taxon-name><tp:taxon-name-part taxon-name-part-type="family">Theraphosidae</tp:taxon-name-part></tp:taxon-name>, <tp:taxon-name><tp:taxon-name-part taxon-name-part-type="subfamily">Eumenophorinae</tp:taxon-name-part></tp:taxon-name>)</article-title><source>Zookeys</source><day>22</day><month>07</month><year>2025</year><volume>1247</volume><fpage>89</fpage><lpage>126</lpage><pub-id pub-id-type="doi">10.3897/zookeys.1247.162886</pub-id></mixed-citation></tp:treatment-meta><tp:nomenclature><label/><tp:taxon-name>
                <object-id xmlns:xlink="http://www.w3.org/1999/xlink" content-type="arpha" xlink:type="simple">391D8C7F-CA91-5A3C-B9EE-F924303C124C</object-id>
                <tp:taxon-name-part taxon-name-part-type="genus" reg="Monocentropus">"Monocentropus"</tp:taxon-name-part>
                <tp:taxon-name-part taxon-name-part-type="species" reg="lambertoni">lambertoni</tp:taxon-name-part>
              </tp:taxon-name><tp:taxon-authority>Fage, 1922</tp:taxon-authority><xref ref-type="fig" rid="F2">Figs 2C, D</xref><xref ref-type="fig" rid="F3">, 3C, D</xref><xref ref-type="fig" rid="F8">, 8B</xref><xref ref-type="fig" rid="F9">, 9B, E</xref><xref ref-type="fig" rid="F10">, 10B</xref><xref ref-type="fig" rid="F11">, 11B</xref><xref ref-type="fig" rid="F12">, 12B</xref><xref ref-type="fig" rid="F13">, 13B</xref><xref ref-type="fig" rid="F14">, 14B</xref><xref ref-type="fig" rid="F15">, 15B</xref><xref ref-type="fig" rid="F16">, 16B</xref><xref ref-type="fig" rid="F17">, 17B</xref><xref ref-type="fig" rid="F18">, 18B</xref><xref ref-type="fig" rid="F19">, 19B</xref><xref ref-type="fig" rid="F20">, 20C, D</xref><xref ref-type="fig" rid="F21">, 21B</xref><xref ref-type="fig" rid="F22">, 22B</xref><xref ref-type="fig" rid="F23">, 23B</xref><tp:nomenclature-citation-list><tp:nomenclature-citation><tp:taxon-name>
                    <tp:taxon-name-part taxon-name-part-type="genus" reg="Monocentropus">Monocentropus</tp:taxon-name-part>
                    <tp:taxon-name-part taxon-name-part-type="species" reg="lambertoni">lambertoni</tp:taxon-name-part>
                  </tp:taxon-name><comment>Fage, 1922: 365, figs 1–4 (♂♀).</comment></tp:nomenclature-citation><tp:nomenclature-citation><tp:taxon-name>
                    <tp:taxon-name-part taxon-name-part-type="genus" reg="Monocentropus">Monocentropus</tp:taxon-name-part>
                    <tp:taxon-name-part taxon-name-part-type="species" reg="lambertoni">lambertoni</tp:taxon-name-part>
                  </tp:taxon-name><comment>: <xref ref-type="bibr" rid="B42">Smith 1990</xref>: 43, fig. 179b–e (♂); <xref ref-type="bibr" rid="B35">Schmidt 2003</xref>: 214, figs 646–647 (♂).</comment></tp:nomenclature-citation></tp:nomenclature-citation-list></tp:nomenclature><tp:treatment-sec sec-type="type material" id="SECID0ELNAG"><title>Type material.</title><p><bold><italic>Holotype</italic></bold> • ♂ (<abbrev xmlns:xlink="http://www.w3.org/1999/xlink" xlink:title="Muséum national d'Histoire naturelle, Paris" id="ABBRID0EWNAG" xlink:type="simple">MNHN</abbrev>), Madagascar: further locality and date unknown (M. Lamberton) [examined, courtesy of F. Vol]. <bold><italic>Paratypes</italic></bold>: • 2♂ 5♀ (<abbrev xmlns:xlink="http://www.w3.org/1999/xlink" xlink:title="Muséum national d'Histoire naturelle, Paris" id="ABBRID0E4NAG" xlink:type="simple">MNHN</abbrev>), collected together with the holotype [examined, courtesy of F. Vol].</p></tp:treatment-sec><tp:treatment-sec sec-type="material" id="SECID0EBOAG"><title>Other material examined.</title><p>Madagascar: Diana Reg.: • 2♂ 3♀ (<named-content xmlns:xlink="http://www.w3.org/1999/xlink" content-type="dwc:institutional_code" xlink:title="Staatliches Museum für Naturkunde Stuttgart" xlink:href="http://grbio.org/institution/staatliches-museum-f%C3%BCr-naturkunde" xlink:type="simple">SMNS</named-content>-Aran-004363, 65–68), <named-content xmlns:xlink="http://www.w3.org/1999/xlink" content-type="dwc:verbatimCoordinates" xlink:type="simple"><named-content content-type="geo-json" specific-use="{&#34;type&#34;:&#34;Point&#34;,&#34;coordinates&#34;:[48.982639,-13.391778]}" id="NCID0EOOAG" xlink:type="simple">13°23'30.4"S, 48°58'57.5"E</named-content></named-content>, 121 m, 11.2009 (F. Schneider).</p></tp:treatment-sec><tp:treatment-sec sec-type="Common name" id="SECID0ETOAG"><title>Common name.</title><p>We propose “Madagascan brown tarantula” as a common name.</p></tp:treatment-sec><tp:treatment-sec sec-type="diagnosis" id="SECID0EYOAG"><title>Diagnosis.</title><p>“<italic><tp:taxon-name><tp:taxon-name-part taxon-name-part-type="genus" reg="Monocentropus">Monocentropus</tp:taxon-name-part></tp:taxon-name></italic>” <italic><tp:taxon-name><tp:taxon-name-part taxon-name-part-type="genus" reg="Monocentropus"/><tp:taxon-name-part taxon-name-part-type="species" reg="lambertoni">lambertoni</tp:taxon-name-part></tp:taxon-name></italic> can be distinguished from <italic><tp:taxon-name><tp:taxon-name-part taxon-name-part-type="genus" reg="Monocentropus">M.</tp:taxon-name-part><tp:taxon-name-part taxon-name-part-type="species" reg="balfouri">balfouri</tp:taxon-name-part></tp:taxon-name></italic> in having large paddle setae on coxa II (cf. Fig. <xref ref-type="fig" rid="F12">12B</xref> vs Fig. <xref ref-type="fig" rid="F12">12A</xref>), a pair of labiosternal mounds (Fig. <xref ref-type="fig" rid="F9">9E</xref>), and a drastically different coloration pattern (cf. Figs <xref ref-type="fig" rid="F22">22B</xref>, <xref ref-type="fig" rid="F23">23B</xref> vs Figs <xref ref-type="fig" rid="F22">22A</xref>, <xref ref-type="fig" rid="F23">23A</xref>). The male can be further distinguished from that of <italic><tp:taxon-name><tp:taxon-name-part taxon-name-part-type="genus" reg="Monocentropus">M.</tp:taxon-name-part><tp:taxon-name-part taxon-name-part-type="species" reg="balfouri">balfouri</tp:taxon-name-part></tp:taxon-name></italic> by the different curvature of the embolus (cf. Fig. <xref ref-type="fig" rid="F17">17B</xref> vs Fig. <xref ref-type="fig" rid="F17">17A</xref>) and by the tibial apophysis, which is robust and conical (vs a small mound; cf. Fig. <xref ref-type="fig" rid="F20">20C, D</xref> vs Fig. <xref ref-type="fig" rid="F20">20A, B</xref>). The female further differs from that of <italic><tp:taxon-name><tp:taxon-name-part taxon-name-part-type="genus" reg="Monocentropus">M.</tp:taxon-name-part><tp:taxon-name-part taxon-name-part-type="species" reg="balfouri">balfouri</tp:taxon-name-part></tp:taxon-name></italic> in having both lobes of the receptacle approximately equal in size (vs ectal lobe distinctly larger; cf. Fig. <xref ref-type="fig" rid="F21">21B</xref> vs Fig. <xref ref-type="fig" rid="F21">21A</xref>).</p></tp:treatment-sec><tp:treatment-sec sec-type="description" id="SECID0EESAG"><title>Description.</title><p><bold>Male</bold> (<named-content xmlns:xlink="http://www.w3.org/1999/xlink" content-type="dwc:institutional_code" xlink:title="Staatliches Museum für Naturkunde Stuttgart" xlink:href="http://grbio.org/institution/staatliches-museum-f%C3%BCr-naturkunde" xlink:type="simple">SMNS</named-content>-Aran-004365). Habitus as in Figs <xref ref-type="fig" rid="F2">2C, D</xref>, <xref ref-type="fig" rid="F22">22B</xref>. Total length 34.7. Carapace 16.4 long, 15.0 wide. Eye tubercle as in Fig. <xref ref-type="fig" rid="F8">8B</xref>. Stridulatory organs: absent in chelicerae; maxillae with spiniform setae retrolaterally (Fig. <xref ref-type="fig" rid="F9">9B</xref>); prolateral surface of coxae I and II with dense cluster of plumose/spike setae, and dorsally in coxae I and II with large paddle setae (Figs <xref ref-type="fig" rid="F10">10B</xref>, <xref ref-type="fig" rid="F12">12B</xref>); prolateral surface of trochanters I and II dorsally with thick hooked setae (Figs <xref ref-type="fig" rid="F10">10B</xref>, <xref ref-type="fig" rid="F12">12B</xref>). Cheliceral furrow with 11 promarginal teeth and 39 mesobasal denticles. Sternum destroyed. Labium wider than long, with ~150 cuspules and outward-curving mounds. Each maxilla with ~270 cuspules.</p><p>Measurements of palp and legs: palp: 27.5 (10.0, 5.5, 9.0, —, 3.0), I: 55.0 (14.0, 8.5, 13.0, 12.0, 7.5), II: 50.0 (13.0, 8.0, 11.0, 11.0, 7.0), III: 48.0 (12.5, 6.5, 9.5, 11.0, 8.5), IV: 55.5 (15.0, 6.0, 12.0, 15.0, 7.5). Full palp as in Fig. <xref ref-type="fig" rid="F13">13B</xref>; <xref ref-type="fig" rid="F1">1</xref>.67× longer than carapace. Tibial apophysis as in Fig. <xref ref-type="fig" rid="F20">20C, D</xref>; well-developed and robust, with 23 spines. All tarsal and metatarsal scopulae integral. Metatarsal scopulae: I, II: 85%, III: 75%, IV: 45%. Distal tibial spines: II, III, IV: 1p. Distal ventral metatarsal spines: III: 1p1r; IV: 1p1m1r.</p><p>Spinnerets: <abbrev xmlns:xlink="http://www.w3.org/1999/xlink" xlink:title="posterior lateral spinneret" id="ABBRID0EAUAG" xlink:type="simple">PLS</abbrev>: basal article: 2.3 long, median article: 1.7 long, apical article: 3.2 long. <abbrev xmlns:xlink="http://www.w3.org/1999/xlink" xlink:title="posterior median spinneret" id="ABBRID0EEUAG" xlink:type="simple">PMS</abbrev>: 1.8 long.</p><p>Bulb as in Figs <xref ref-type="fig" rid="F14">14B</xref>, <xref ref-type="fig" rid="F15">15B</xref>, <xref ref-type="fig" rid="F16">16B</xref>, <xref ref-type="fig" rid="F17">17B</xref>; tegulum ~1.5× wider than long; embolus gently curved in lateral view, sharply curved in distal/proximal views, slightly tapering only near apex; tip of embolus not expanded, with apical (<italic>A</italic>), prolateral inferior (<italic><abbrev xmlns:xlink="http://www.w3.org/1999/xlink" xlink:title="prolateral inferior" id="ABBRID0E4UAG" xlink:type="simple">PI</abbrev></italic>) and prolateral superior (<italic><abbrev xmlns:xlink="http://www.w3.org/1999/xlink" xlink:title="prolateral superior" id="ABBRID0ECVAG" xlink:type="simple">PS</abbrev></italic>) keels (Figs <xref ref-type="fig" rid="F18">18B</xref>, <xref ref-type="fig" rid="F19">19B</xref>).</p><p>Colour in life (Fig. <xref ref-type="fig" rid="F22">22B</xref>): almost uniformly grey or golden brown.</p><p><bold>Female</bold> (<named-content xmlns:xlink="http://www.w3.org/1999/xlink" content-type="dwc:institutional_code" xlink:title="Staatliches Museum für Naturkunde Stuttgart" xlink:href="http://grbio.org/institution/staatliches-museum-f%C3%BCr-naturkunde" xlink:type="simple">SMNS</named-content>-Aran-004368). Habitus as in Figs <xref ref-type="fig" rid="F3">3C, D</xref>, <xref ref-type="fig" rid="F23">23B</xref>. Total length 51.0. Carapace 26.0 long, 23.0 wide. Stridulatory organs as in male. Cheliceral furrow with 13 promarginal teeth and ~ 87 mesobasal denticles. Sternum 12.43 long, 10.42 wide, with 2 pairs of sigilla. Labium wider than long, with ~125 cuspules and outward-curving mounds (Fig. <xref ref-type="fig" rid="F9">9E</xref>). Each maxilla with ~330 cuspules.</p><p>Measurements of palp and legs: palp: 39.5 (12.5, 7.0, 10.0, —, 10.0), I: 64.5 (18.0, 10.5, 14.0, 12.5, 9.5), II: 57.0 (15.0, 8.5, 13.0, 12.5, 8.0), III: 55.5 (14.5, 9.0, 11.0, 14.0, 7.0), IV: 65.0 (17.0, 9.0, 13.0, 18.0, 8.0). All tarsal and metatarsal scopulae integral. Metatarsal scopulae: I, II: 85%, III, IV: 70%. Distal tibial spines: none. Distal ventral metatarsal spines: III, IV: 1p1m1r.</p><p>Spinnerets: <abbrev xmlns:xlink="http://www.w3.org/1999/xlink" xlink:title="posterior lateral spinneret" id="ABBRID0ELWAG" xlink:type="simple">PLS</abbrev>: basal article: 5.15 long, median article: 4.1 long, apical article: 5.85 long. <abbrev xmlns:xlink="http://www.w3.org/1999/xlink" xlink:title="posterior median spinneret" id="ABBRID0EPWAG" xlink:type="simple">PMS</abbrev>: 3.05 long.</p><p>Receptacles as in Fig. <xref ref-type="fig" rid="F21">21B</xref>; sac-like, slightly separated, bilobed; lobes of similar shape and size.</p><p>Colour in life (Fig. <xref ref-type="fig" rid="F23">23B</xref>): as in male.</p></tp:treatment-sec><tp:treatment-sec sec-type="natural history" id="SECID0E6WAG"><title>Natural history.</title><p>Unknown; possibly fossorial.</p></tp:treatment-sec><tp:treatment-sec sec-type="comments" id="SECID0EEXAG"><title>Comments.</title><p>“<italic><tp:taxon-name><tp:taxon-name-part taxon-name-part-type="genus" reg="Monocentropus">Monocentropus</tp:taxon-name-part></tp:taxon-name></italic>” <italic><tp:taxon-name><tp:taxon-name-part taxon-name-part-type="genus" reg="Monocentropus"/><tp:taxon-name-part taxon-name-part-type="species" reg="lambertoni">lambertoni</tp:taxon-name-part></tp:taxon-name></italic> is here proposed to be considered as incerta sedis, based on both its phylogenetic placement (Fig. <xref ref-type="fig" rid="F1">1</xref>) and certain morphological features, including the presence of several paddle setae on coxa II (Fig. <xref ref-type="fig" rid="F12">12B</xref>) and a pair of outward-curving labiosternal mounds (Fig. <xref ref-type="fig" rid="F9">9E</xref>). The morphological description presented herein is based on specimens with the imprecise locality “Diana Region,” a geographically and environmentally heterogeneous area in northern Madagascar. The phylogenetic tree (Fig. <xref ref-type="fig" rid="F1">1</xref>) indicates that specimens identified as “<italic><tp:taxon-name><tp:taxon-name-part taxon-name-part-type="genus" reg="Monocentropus">Monocentropus</tp:taxon-name-part></tp:taxon-name></italic>” <italic><tp:taxon-name><tp:taxon-name-part taxon-name-part-type="genus" reg="Monocentropus"/><tp:taxon-name-part taxon-name-part-type="species" reg="lambertoni">lambertoni</tp:taxon-name-part></tp:taxon-name></italic>, which likely originate from the same batch collected in the Diana Region, form a clade with individuals from the arid site of Montagne des Français (ca 100–200 m a.s.l.) and the arid-transitional site of Forêt d’Ambre (ca 450 m a.s.l.), both located in Madagascar’s extreme north and within the boundaries of the Diana Region. Given the strong genetic divergences observed among Malagasy populations from (i) Forêt d’Ambre and Montagne des Français, (ii) Nosy Hara, (iii) Ankarana, and (iv) the rainforest site of Marojejy, it is hypothesised that multiple species, some potentially microendemic to restricted ranges, are currently subsumed under this name. Preliminary morphological data suggest that the aforementioned populations share diagnostic characters that distinguish “<italic><tp:taxon-name><tp:taxon-name-part taxon-name-part-type="genus" reg="Monocentropus">Monocentropus</tp:taxon-name-part></tp:taxon-name></italic>” <italic><tp:taxon-name><tp:taxon-name-part taxon-name-part-type="genus" reg="Monocentropus"/><tp:taxon-name-part taxon-name-part-type="species" reg="lambertoni">lambertoni</tp:taxon-name-part></tp:taxon-name></italic> from <italic><tp:taxon-name><tp:taxon-name-part taxon-name-part-type="genus" reg="Monocentropus">M.</tp:taxon-name-part><tp:taxon-name-part taxon-name-part-type="species" reg="balfouri">balfouri</tp:taxon-name-part></tp:taxon-name></italic> and <italic><tp:taxon-name><tp:taxon-name-part taxon-name-part-type="genus" reg="Satyrex">Satyrex</tp:taxon-name-part></tp:taxon-name></italic> gen. nov. However, labiosternal mounds of similar prominence to those shown in Fig. <xref ref-type="fig" rid="F9">9E</xref> have so far only been observed in specimens from Montagne des Français, while adult male specimens from Nosy Hara, as well as adult female specimens from Ankarana and Marojejy, have yet to be examined. The taxonomic placement of these tarantulas, which we currently consider as “<italic><tp:taxon-name><tp:taxon-name-part taxon-name-part-type="genus" reg="Monocentropus">Monocentropus</tp:taxon-name-part></tp:taxon-name></italic>” <italic><tp:taxon-name><tp:taxon-name-part taxon-name-part-type="genus" reg="Monocentropus"/><tp:taxon-name-part taxon-name-part-type="species" reg="lambertoni">lambertoni</tp:taxon-name-part></tp:taxon-name></italic> sensu lato, as well as their phylogenetic relationships with the enigmatic, monotypic genus <italic><tp:taxon-name><tp:taxon-name-part taxon-name-part-type="genus" reg="Encyocrates">Encyocrates</tp:taxon-name-part></tp:taxon-name></italic> Simon, 1892, endemic to Madagascar, will be addressed in a separate paper.</p></tp:treatment-sec><tp:treatment-sec sec-type="distribution" id="SECID0E21AG"><title>Distribution.</title><p>Known only from Madagascar (Fig. <xref ref-type="fig" rid="F25">25</xref>). None of the material reported in the scientific literature includes precise collection data; the sites marked on the map are based on the locality of the specimens examined morphologically in this study, four localities corresponding to samples included in the phylogenetic tree, and one record from the social networking platform <xref ref-type="bibr" rid="B14">iNaturalist (2025)</xref>.</p></tp:treatment-sec><tp:treatment-sec><!--Section generated to contain objects referenced in tp:taxon-treatment.--><fig id="F2" position="float" orientation="portrait"><object-id xmlns:xlink="http://www.w3.org/1999/xlink" content-type="doi" xlink:type="simple">10.3897/zookeys.1247.162886.figure2</object-id><object-id xmlns:xlink="http://www.w3.org/1999/xlink" content-type="arpha" xlink:type="simple">207EF069-D5B5-5973-8649-56C4A94543E8</object-id><label>Figure 2.</label><caption><p>Habitus of males in dorsal (<bold>A, C</bold>) and ventral (<bold>B, D</bold>) views. <bold>A, B.</bold><italic><tp:taxon-name><tp:taxon-name-part taxon-name-part-type="genus" reg="Monocentropus">Monocentropus</tp:taxon-name-part><tp:taxon-name-part taxon-name-part-type="species" reg="balfouri">balfouri</tp:taxon-name-part></tp:taxon-name></italic> (<named-content xmlns:xlink="http://www.w3.org/1999/xlink" content-type="dwc:institutional_code" xlink:title="Staatliches Museum für Naturkunde Stuttgart" xlink:href="http://grbio.org/institution/staatliches-museum-f%C3%BCr-naturkunde" xlink:type="simple">SMNS</named-content>-Aran-003509); <bold>C, D.</bold> “<italic><tp:taxon-name><tp:taxon-name-part taxon-name-part-type="genus" reg="Monocentropus">Monocentropus</tp:taxon-name-part></tp:taxon-name></italic>” <italic><tp:taxon-name><tp:taxon-name-part taxon-name-part-type="genus" reg="Monocentropus"/><tp:taxon-name-part taxon-name-part-type="species" reg="lambertoni">lambertoni</tp:taxon-name-part></tp:taxon-name></italic> (<named-content xmlns:xlink="http://www.w3.org/1999/xlink" content-type="dwc:institutional_code" xlink:title="Staatliches Museum für Naturkunde Stuttgart" xlink:href="http://grbio.org/institution/staatliches-museum-f%C3%BCr-naturkunde" xlink:type="simple">SMNS</named-content>-Aran-004365). Scale bars: 2 mm.</p></caption><graphic xmlns:xlink="http://www.w3.org/1999/xlink" xlink:href="zookeys-1247-089_article-162886__-g002.jpg" position="float" orientation="portrait" xlink:type="simple" id="oo_1379474.jpg"><uri content-type="original_file" xlink:type="simple">https://binary.pensoft.net/fig/1379474</uri></graphic></fig><fig id="F3" position="float" orientation="portrait"><object-id xmlns:xlink="http://www.w3.org/1999/xlink" content-type="doi" xlink:type="simple">10.3897/zookeys.1247.162886.figure3</object-id><object-id xmlns:xlink="http://www.w3.org/1999/xlink" content-type="arpha" xlink:type="simple">2433BFB7-2D0F-5827-98D9-231129A8DCAE</object-id><label>Figure 3.</label><caption><p>Habitus of females in dorsal (<bold>A, C</bold>) and ventral (<bold>B, D</bold>) views. <bold>A, B.</bold><italic><tp:taxon-name><tp:taxon-name-part taxon-name-part-type="genus" reg="Monocentropus">Monocentropus</tp:taxon-name-part><tp:taxon-name-part taxon-name-part-type="species" reg="balfouri">balfouri</tp:taxon-name-part></tp:taxon-name></italic> (<named-content xmlns:xlink="http://www.w3.org/1999/xlink" content-type="dwc:institutional_code" xlink:title="Staatliches Museum für Naturkunde Stuttgart" xlink:href="http://grbio.org/institution/staatliches-museum-f%C3%BCr-naturkunde" xlink:type="simple">SMNS</named-content>-Aran-004374); <bold>C, D.</bold> “<italic><tp:taxon-name><tp:taxon-name-part taxon-name-part-type="genus" reg="Monocentropus">Monocentropus</tp:taxon-name-part></tp:taxon-name></italic>” <italic><tp:taxon-name><tp:taxon-name-part taxon-name-part-type="genus" reg="Monocentropus"/><tp:taxon-name-part taxon-name-part-type="species" reg="lambertoni">lambertoni</tp:taxon-name-part></tp:taxon-name></italic> (<named-content xmlns:xlink="http://www.w3.org/1999/xlink" content-type="dwc:institutional_code" xlink:title="Staatliches Museum für Naturkunde Stuttgart" xlink:href="http://grbio.org/institution/staatliches-museum-f%C3%BCr-naturkunde" xlink:type="simple">SMNS</named-content>-Aran-004368). Scale bars: 2 mm.</p></caption><graphic xmlns:xlink="http://www.w3.org/1999/xlink" xlink:href="zookeys-1247-089_article-162886__-g003.jpg" position="float" orientation="portrait" xlink:type="simple" id="oo_1379475.jpg"><uri content-type="original_file" xlink:type="simple">https://binary.pensoft.net/fig/1379475</uri></graphic></fig><fig id="F8" position="float" orientation="portrait"><object-id xmlns:xlink="http://www.w3.org/1999/xlink" content-type="doi" xlink:type="simple">10.3897/zookeys.1247.162886.figure8</object-id><object-id xmlns:xlink="http://www.w3.org/1999/xlink" content-type="arpha" xlink:type="simple">9588BBFF-5608-5D07-82F0-E806D0D634A1</object-id><label>Figure 8.</label><caption><p>Eye tubercles, males (<bold>A–C, E, G</bold>) and females (<bold>D, F</bold>). <bold>A.</bold><italic><tp:taxon-name><tp:taxon-name-part taxon-name-part-type="genus" reg="Monocentropus">Monocentropus</tp:taxon-name-part><tp:taxon-name-part taxon-name-part-type="species" reg="balfouri">balfouri</tp:taxon-name-part></tp:taxon-name></italic> (<named-content xmlns:xlink="http://www.w3.org/1999/xlink" content-type="dwc:institutional_code" xlink:title="Staatliches Museum für Naturkunde Stuttgart" xlink:href="http://grbio.org/institution/staatliches-museum-f%C3%BCr-naturkunde" xlink:type="simple">SMNS</named-content>-Aran-003509); <bold>B.</bold> “<italic><tp:taxon-name><tp:taxon-name-part taxon-name-part-type="genus" reg="Monocentropus">Monocentropus</tp:taxon-name-part></tp:taxon-name></italic>” <italic><tp:taxon-name><tp:taxon-name-part taxon-name-part-type="genus" reg="Monocentropus"/><tp:taxon-name-part taxon-name-part-type="species" reg="lambertoni">lambertoni</tp:taxon-name-part></tp:taxon-name></italic> (<named-content xmlns:xlink="http://www.w3.org/1999/xlink" content-type="dwc:institutional_code" xlink:title="Staatliches Museum für Naturkunde Stuttgart" xlink:href="http://grbio.org/institution/staatliches-museum-f%C3%BCr-naturkunde" xlink:type="simple">SMNS</named-content>-Aran-004365); <bold>C.</bold><italic><tp:taxon-name><tp:taxon-name-part taxon-name-part-type="genus" reg="Satyrex">Satyrex</tp:taxon-name-part><tp:taxon-name-part taxon-name-part-type="species" reg="ferox">ferox</tp:taxon-name-part></tp:taxon-name></italic> sp. nov. (<named-content xmlns:xlink="http://www.w3.org/1999/xlink" content-type="dwc:institutional_code" xlink:title="Staatliches Museum für Naturkunde Stuttgart" xlink:href="http://grbio.org/institution/staatliches-museum-f%C3%BCr-naturkunde" xlink:type="simple">SMNS</named-content>-Aran-004389); <bold>D.</bold><italic><tp:taxon-name><tp:taxon-name-part taxon-name-part-type="genus" reg="Satyrex">S.</tp:taxon-name-part><tp:taxon-name-part taxon-name-part-type="species" reg="longimanus">longimanus</tp:taxon-name-part></tp:taxon-name></italic> comb. nov. (<named-content xmlns:xlink="http://www.w3.org/1999/xlink" content-type="dwc:institutional_code" xlink:title="Natural History Museum, London" xlink:href="http://grbio.org/institution/natural-history-museum-london" xlink:type="simple">NHMUK</named-content> 03-9-2-30); <bold>E.</bold><italic><tp:taxon-name><tp:taxon-name-part taxon-name-part-type="genus" reg="Satyrex">S.</tp:taxon-name-part><tp:taxon-name-part taxon-name-part-type="species" reg="arabicus">arabicus</tp:taxon-name-part></tp:taxon-name></italic> sp. nov. (<named-content xmlns:xlink="http://www.w3.org/1999/xlink" content-type="dwc:institutional_code" xlink:title="Staatliches Museum für Naturkunde Stuttgart" xlink:href="http://grbio.org/institution/staatliches-museum-f%C3%BCr-naturkunde" xlink:type="simple">SMNS</named-content>-Aran-004393); <bold>F.</bold><italic><tp:taxon-name><tp:taxon-name-part taxon-name-part-type="genus" reg="Satyrex">S.</tp:taxon-name-part><tp:taxon-name-part taxon-name-part-type="species" reg="speciosus">speciosus</tp:taxon-name-part></tp:taxon-name></italic> sp. nov. (<named-content xmlns:xlink="http://www.w3.org/1999/xlink" content-type="dwc:institutional_code" xlink:title="Staatliches Museum für Naturkunde Stuttgart" xlink:href="http://grbio.org/institution/staatliches-museum-f%C3%BCr-naturkunde" xlink:type="simple">SMNS</named-content>-Aran-004396); <bold>G.</bold><italic><tp:taxon-name><tp:taxon-name-part taxon-name-part-type="genus" reg="Satyrex">S.</tp:taxon-name-part><tp:taxon-name-part taxon-name-part-type="species" reg="somalicus">somalicus</tp:taxon-name-part></tp:taxon-name></italic> sp. nov. (<named-content xmlns:xlink="http://www.w3.org/1999/xlink" content-type="dwc:institutional_code" xlink:title="Staatliches Museum für Naturkunde Stuttgart" xlink:href="http://grbio.org/institution/staatliches-museum-f%C3%BCr-naturkunde" xlink:type="simple">SMNS</named-content>-Aran-004397). Scale bars: 0.2 mm.</p></caption><graphic xmlns:xlink="http://www.w3.org/1999/xlink" xlink:href="zookeys-1247-089_article-162886__-g008.jpg" position="float" orientation="portrait" xlink:type="simple" id="oo_1379480.jpg"><uri content-type="original_file" xlink:type="simple">https://binary.pensoft.net/fig/1379480</uri></graphic></fig><fig id="F9" position="float" orientation="portrait"><object-id xmlns:xlink="http://www.w3.org/1999/xlink" content-type="doi" xlink:type="simple">10.3897/zookeys.1247.162886.figure9</object-id><object-id xmlns:xlink="http://www.w3.org/1999/xlink" content-type="arpha" xlink:type="simple">22092705-1013-5D90-B368-26DACEFE8C29</object-id><label>Figure 9.</label><caption><p>Maxillae, retrolateral view (<bold>A–D</bold>) and labiosternal mounds (<bold>E</bold>), males (<bold>A, B</bold>) and females (<bold>C–E</bold>). <bold>A.</bold><italic><tp:taxon-name><tp:taxon-name-part taxon-name-part-type="genus" reg="Monocentropus">Monocentropus</tp:taxon-name-part><tp:taxon-name-part taxon-name-part-type="species" reg="balfouri">balfouri</tp:taxon-name-part></tp:taxon-name></italic> (<named-content xmlns:xlink="http://www.w3.org/1999/xlink" content-type="dwc:institutional_code" xlink:title="Staatliches Museum für Naturkunde Stuttgart" xlink:href="http://grbio.org/institution/staatliches-museum-f%C3%BCr-naturkunde" xlink:type="simple">SMNS</named-content>-Aran-003509); <bold>B, E.</bold> “<italic><tp:taxon-name><tp:taxon-name-part taxon-name-part-type="genus" reg="Monocentropus">Monocentropus</tp:taxon-name-part></tp:taxon-name></italic>” <italic><tp:taxon-name><tp:taxon-name-part taxon-name-part-type="genus" reg="Monocentropus"/><tp:taxon-name-part taxon-name-part-type="species" reg="lambertoni">lambertoni</tp:taxon-name-part></tp:taxon-name></italic> (<named-content xmlns:xlink="http://www.w3.org/1999/xlink" content-type="dwc:institutional_code" xlink:title="Staatliches Museum für Naturkunde Stuttgart" xlink:href="http://grbio.org/institution/staatliches-museum-f%C3%BCr-naturkunde" xlink:type="simple">SMNS</named-content>-Aran-004368); <bold>C.</bold><italic><tp:taxon-name><tp:taxon-name-part taxon-name-part-type="genus" reg="Satyrex">Satyrex</tp:taxon-name-part><tp:taxon-name-part taxon-name-part-type="species" reg="ferox">ferox</tp:taxon-name-part></tp:taxon-name></italic> sp. nov. (<named-content xmlns:xlink="http://www.w3.org/1999/xlink" content-type="dwc:institutional_code" xlink:title="Staatliches Museum für Naturkunde Stuttgart" xlink:href="http://grbio.org/institution/staatliches-museum-f%C3%BCr-naturkunde" xlink:type="simple">SMNS</named-content>-Aran-004392); <bold>D.</bold><italic><tp:taxon-name><tp:taxon-name-part taxon-name-part-type="genus" reg="Satyrex">S.</tp:taxon-name-part><tp:taxon-name-part taxon-name-part-type="species" reg="speciosus">speciosus</tp:taxon-name-part></tp:taxon-name></italic> sp. nov. (<named-content xmlns:xlink="http://www.w3.org/1999/xlink" content-type="dwc:institutional_code" xlink:title="Staatliches Museum für Naturkunde Stuttgart" xlink:href="http://grbio.org/institution/staatliches-museum-f%C3%BCr-naturkunde" xlink:type="simple">SMNS</named-content>-Aran-004396). Scale bars: 1 mm.</p></caption><graphic xmlns:xlink="http://www.w3.org/1999/xlink" xlink:href="zookeys-1247-089_article-162886__-g009.jpg" position="float" orientation="portrait" xlink:type="simple" id="oo_1379481.jpg"><uri content-type="original_file" xlink:type="simple">https://binary.pensoft.net/fig/1379481</uri></graphic></fig><fig id="F10" position="float" orientation="portrait"><object-id xmlns:xlink="http://www.w3.org/1999/xlink" content-type="doi" xlink:type="simple">10.3897/zookeys.1247.162886.figure10</object-id><object-id xmlns:xlink="http://www.w3.org/1999/xlink" content-type="arpha" xlink:type="simple">AC2EFE37-CC17-5850-81BA-EBF170D5C230</object-id><label>Figure 10.</label><caption><p>Coxae and trochanters I, prolateral view, males (<bold>A, B, F</bold>) and females (<bold>C–E</bold>). <bold>A.</bold><italic><tp:taxon-name><tp:taxon-name-part taxon-name-part-type="genus" reg="Monocentropus">Monocentropus</tp:taxon-name-part><tp:taxon-name-part taxon-name-part-type="species" reg="balfouri">balfouri</tp:taxon-name-part></tp:taxon-name></italic> (<named-content xmlns:xlink="http://www.w3.org/1999/xlink" content-type="dwc:institutional_code" xlink:title="Staatliches Museum für Naturkunde Stuttgart" xlink:href="http://grbio.org/institution/staatliches-museum-f%C3%BCr-naturkunde" xlink:type="simple">SMNS</named-content>-Aran-003509); <bold>B.</bold> “<italic><tp:taxon-name><tp:taxon-name-part taxon-name-part-type="genus" reg="Monocentropus">Monocentropus</tp:taxon-name-part></tp:taxon-name></italic>” <italic><tp:taxon-name><tp:taxon-name-part taxon-name-part-type="genus" reg="Monocentropus"/><tp:taxon-name-part taxon-name-part-type="species" reg="lambertoni">lambertoni</tp:taxon-name-part></tp:taxon-name></italic> (<named-content xmlns:xlink="http://www.w3.org/1999/xlink" content-type="dwc:institutional_code" xlink:title="Staatliches Museum für Naturkunde Stuttgart" xlink:href="http://grbio.org/institution/staatliches-museum-f%C3%BCr-naturkunde" xlink:type="simple">SMNS</named-content>-Aran-004365); <bold>C.</bold><italic><tp:taxon-name><tp:taxon-name-part taxon-name-part-type="genus" reg="Satyrex">Satyrex</tp:taxon-name-part><tp:taxon-name-part taxon-name-part-type="species" reg="ferox">ferox</tp:taxon-name-part></tp:taxon-name></italic> sp. nov. (<named-content xmlns:xlink="http://www.w3.org/1999/xlink" content-type="dwc:institutional_code" xlink:title="Staatliches Museum für Naturkunde Stuttgart" xlink:href="http://grbio.org/institution/staatliches-museum-f%C3%BCr-naturkunde" xlink:type="simple">SMNS</named-content>-Aran-004392); <bold>D, E.</bold><italic><tp:taxon-name><tp:taxon-name-part taxon-name-part-type="genus" reg="Satyrex">S.</tp:taxon-name-part><tp:taxon-name-part taxon-name-part-type="species" reg="speciosus">speciosus</tp:taxon-name-part></tp:taxon-name></italic> sp. nov. (coxa and trochanter separated; <named-content xmlns:xlink="http://www.w3.org/1999/xlink" content-type="dwc:institutional_code" xlink:title="Staatliches Museum für Naturkunde Stuttgart" xlink:href="http://grbio.org/institution/staatliches-museum-f%C3%BCr-naturkunde" xlink:type="simple">SMNS</named-content>-Aran-004396); <bold>F.</bold><italic><tp:taxon-name><tp:taxon-name-part taxon-name-part-type="genus" reg="Satyrex">S.</tp:taxon-name-part><tp:taxon-name-part taxon-name-part-type="species" reg="somalicus">somalicus</tp:taxon-name-part></tp:taxon-name></italic> sp. nov. (<named-content xmlns:xlink="http://www.w3.org/1999/xlink" content-type="dwc:institutional_code" xlink:title="Staatliches Museum für Naturkunde Stuttgart" xlink:href="http://grbio.org/institution/staatliches-museum-f%C3%BCr-naturkunde" xlink:type="simple">SMNS</named-content>-Aran-004397). Scale bars: 1 mm.</p></caption><graphic xmlns:xlink="http://www.w3.org/1999/xlink" xlink:href="zookeys-1247-089_article-162886__-g010.jpg" position="float" orientation="portrait" xlink:type="simple" id="oo_1379482.jpg"><uri content-type="original_file" xlink:type="simple">https://binary.pensoft.net/fig/1379482</uri></graphic></fig><fig id="F11" position="float" orientation="portrait"><object-id xmlns:xlink="http://www.w3.org/1999/xlink" content-type="doi" xlink:type="simple">10.3897/zookeys.1247.162886.figure11</object-id><object-id xmlns:xlink="http://www.w3.org/1999/xlink" content-type="arpha" xlink:type="simple">7A231972-577D-5F5F-AFD9-2A482DA284BF</object-id><label>Figure 11.</label><caption><p>Coxae I, retrolateral view, males (<bold>A, B</bold>) and females (<bold>C, D</bold>). <bold>A.</bold><italic><tp:taxon-name><tp:taxon-name-part taxon-name-part-type="genus" reg="Monocentropus">Monocentropus</tp:taxon-name-part><tp:taxon-name-part taxon-name-part-type="species" reg="balfouri">balfouri</tp:taxon-name-part></tp:taxon-name></italic> (<named-content xmlns:xlink="http://www.w3.org/1999/xlink" content-type="dwc:institutional_code" xlink:title="Staatliches Museum für Naturkunde Stuttgart" xlink:href="http://grbio.org/institution/staatliches-museum-f%C3%BCr-naturkunde" xlink:type="simple">SMNS</named-content>-Aran-003509); <bold>B.</bold> “<italic><tp:taxon-name><tp:taxon-name-part taxon-name-part-type="genus" reg="Monocentropus">Monocentropus</tp:taxon-name-part></tp:taxon-name></italic>” <italic><tp:taxon-name><tp:taxon-name-part taxon-name-part-type="genus" reg="Monocentropus"/><tp:taxon-name-part taxon-name-part-type="species" reg="lambertoni">lambertoni</tp:taxon-name-part></tp:taxon-name></italic> (<named-content xmlns:xlink="http://www.w3.org/1999/xlink" content-type="dwc:institutional_code" xlink:title="Staatliches Museum für Naturkunde Stuttgart" xlink:href="http://grbio.org/institution/staatliches-museum-f%C3%BCr-naturkunde" xlink:type="simple">SMNS</named-content>-Aran-004365); <bold>C.</bold><italic><tp:taxon-name><tp:taxon-name-part taxon-name-part-type="genus" reg="Satyrex">Satyrex</tp:taxon-name-part><tp:taxon-name-part taxon-name-part-type="species" reg="ferox">ferox</tp:taxon-name-part></tp:taxon-name></italic> sp. nov. (<named-content xmlns:xlink="http://www.w3.org/1999/xlink" content-type="dwc:institutional_code" xlink:title="Staatliches Museum für Naturkunde Stuttgart" xlink:href="http://grbio.org/institution/staatliches-museum-f%C3%BCr-naturkunde" xlink:type="simple">SMNS</named-content>-Aran-004392); <bold>D.</bold><italic><tp:taxon-name><tp:taxon-name-part taxon-name-part-type="genus" reg="Satyrex">S.</tp:taxon-name-part><tp:taxon-name-part taxon-name-part-type="species" reg="speciosus">speciosus</tp:taxon-name-part></tp:taxon-name></italic> sp. nov. (<named-content xmlns:xlink="http://www.w3.org/1999/xlink" content-type="dwc:institutional_code" xlink:title="Staatliches Museum für Naturkunde Stuttgart" xlink:href="http://grbio.org/institution/staatliches-museum-f%C3%BCr-naturkunde" xlink:type="simple">SMNS</named-content>-Aran-004396). Scale bars: 1 mm.</p></caption><graphic xmlns:xlink="http://www.w3.org/1999/xlink" xlink:href="zookeys-1247-089_article-162886__-g011.jpg" position="float" orientation="portrait" xlink:type="simple" id="oo_1379483.jpg"><uri content-type="original_file" xlink:type="simple">https://binary.pensoft.net/fig/1379483</uri></graphic></fig><fig id="F12" position="float" orientation="portrait"><object-id xmlns:xlink="http://www.w3.org/1999/xlink" content-type="doi" xlink:type="simple">10.3897/zookeys.1247.162886.figure12</object-id><object-id xmlns:xlink="http://www.w3.org/1999/xlink" content-type="arpha" xlink:type="simple">EB200DA4-43A3-56B5-B396-6107E07EEB81</object-id><label>Figure 12.</label><caption><p>Coxae and trochanters II, prolateral view, males (<bold>A, B</bold>) and females (<bold>C, D</bold>). <bold>A.</bold><italic><tp:taxon-name><tp:taxon-name-part taxon-name-part-type="genus" reg="Monocentropus">Monocentropus</tp:taxon-name-part><tp:taxon-name-part taxon-name-part-type="species" reg="balfouri">balfouri</tp:taxon-name-part></tp:taxon-name></italic> (coxa only; <named-content xmlns:xlink="http://www.w3.org/1999/xlink" content-type="dwc:institutional_code" xlink:title="Staatliches Museum für Naturkunde Stuttgart" xlink:href="http://grbio.org/institution/staatliches-museum-f%C3%BCr-naturkunde" xlink:type="simple">SMNS</named-content>-Aran-003509); <bold>B.</bold> “<italic><tp:taxon-name><tp:taxon-name-part taxon-name-part-type="genus" reg="Monocentropus">Monocentropus</tp:taxon-name-part></tp:taxon-name></italic>” <italic><tp:taxon-name><tp:taxon-name-part taxon-name-part-type="genus" reg="Monocentropus"/><tp:taxon-name-part taxon-name-part-type="species" reg="lambertoni">lambertoni</tp:taxon-name-part></tp:taxon-name></italic> (<named-content xmlns:xlink="http://www.w3.org/1999/xlink" content-type="dwc:institutional_code" xlink:title="Staatliches Museum für Naturkunde Stuttgart" xlink:href="http://grbio.org/institution/staatliches-museum-f%C3%BCr-naturkunde" xlink:type="simple">SMNS</named-content>-Aran-004365); <bold>C.</bold><italic><tp:taxon-name><tp:taxon-name-part taxon-name-part-type="genus" reg="Satyrex">Satyrex</tp:taxon-name-part><tp:taxon-name-part taxon-name-part-type="species" reg="ferox">ferox</tp:taxon-name-part></tp:taxon-name></italic> sp. nov. (<named-content xmlns:xlink="http://www.w3.org/1999/xlink" content-type="dwc:institutional_code" xlink:title="Staatliches Museum für Naturkunde Stuttgart" xlink:href="http://grbio.org/institution/staatliches-museum-f%C3%BCr-naturkunde" xlink:type="simple">SMNS</named-content>-Aran-004392); <bold>D.</bold><italic><tp:taxon-name><tp:taxon-name-part taxon-name-part-type="genus" reg="Satyrex">S.</tp:taxon-name-part><tp:taxon-name-part taxon-name-part-type="species" reg="speciosus">speciosus</tp:taxon-name-part></tp:taxon-name></italic> sp. nov. (<named-content xmlns:xlink="http://www.w3.org/1999/xlink" content-type="dwc:institutional_code" xlink:title="Staatliches Museum für Naturkunde Stuttgart" xlink:href="http://grbio.org/institution/staatliches-museum-f%C3%BCr-naturkunde" xlink:type="simple">SMNS</named-content>-Aran-004396). Scale bars: 1 mm.</p></caption><graphic xmlns:xlink="http://www.w3.org/1999/xlink" xlink:href="zookeys-1247-089_article-162886__-g012.jpg" position="float" orientation="portrait" xlink:type="simple" id="oo_1379484.jpg"><uri content-type="original_file" xlink:type="simple">https://binary.pensoft.net/fig/1379484</uri></graphic></fig><fig id="F13" position="float" orientation="portrait"><object-id xmlns:xlink="http://www.w3.org/1999/xlink" content-type="doi" xlink:type="simple">10.3897/zookeys.1247.162886.figure13</object-id><object-id xmlns:xlink="http://www.w3.org/1999/xlink" content-type="arpha" xlink:type="simple">CE9DA455-666A-5857-ABCD-89EC2518BB00</object-id><label>Figure 13.</label><caption><p>Full male palps, prolateral view. <bold>A.</bold><italic><tp:taxon-name><tp:taxon-name-part taxon-name-part-type="genus" reg="Monocentropus">Monocentropus</tp:taxon-name-part><tp:taxon-name-part taxon-name-part-type="species" reg="balfouri">balfouri</tp:taxon-name-part></tp:taxon-name></italic> (<named-content xmlns:xlink="http://www.w3.org/1999/xlink" content-type="dwc:institutional_code" xlink:title="Staatliches Museum für Naturkunde Stuttgart" xlink:href="http://grbio.org/institution/staatliches-museum-f%C3%BCr-naturkunde" xlink:type="simple">SMNS</named-content>-Aran-003509); <bold>B.</bold> “<italic><tp:taxon-name><tp:taxon-name-part taxon-name-part-type="genus" reg="Monocentropus">Monocentropus</tp:taxon-name-part></tp:taxon-name></italic>” <italic><tp:taxon-name><tp:taxon-name-part taxon-name-part-type="genus" reg="Monocentropus"/><tp:taxon-name-part taxon-name-part-type="species" reg="lambertoni">lambertoni</tp:taxon-name-part></tp:taxon-name></italic> (<named-content xmlns:xlink="http://www.w3.org/1999/xlink" content-type="dwc:institutional_code" xlink:title="Staatliches Museum für Naturkunde Stuttgart" xlink:href="http://grbio.org/institution/staatliches-museum-f%C3%BCr-naturkunde" xlink:type="simple">SMNS</named-content>-Aran-004365); <bold>C.</bold><italic><tp:taxon-name><tp:taxon-name-part taxon-name-part-type="genus" reg="Satyrex">Satyrex</tp:taxon-name-part><tp:taxon-name-part taxon-name-part-type="species" reg="ferox">ferox</tp:taxon-name-part></tp:taxon-name></italic> sp. nov. (<named-content xmlns:xlink="http://www.w3.org/1999/xlink" content-type="dwc:institutional_code" xlink:title="Staatliches Museum für Naturkunde Stuttgart" xlink:href="http://grbio.org/institution/staatliches-museum-f%C3%BCr-naturkunde" xlink:type="simple">SMNS</named-content>-Aran-004389); <bold>D.</bold><italic><tp:taxon-name><tp:taxon-name-part taxon-name-part-type="genus" reg="Satyrex">S.</tp:taxon-name-part><tp:taxon-name-part taxon-name-part-type="species" reg="arabicus">arabicus</tp:taxon-name-part></tp:taxon-name></italic> sp. nov. (<named-content xmlns:xlink="http://www.w3.org/1999/xlink" content-type="dwc:institutional_code" xlink:title="Staatliches Museum für Naturkunde Stuttgart" xlink:href="http://grbio.org/institution/staatliches-museum-f%C3%BCr-naturkunde" xlink:type="simple">SMNS</named-content>-Aran-004393); <bold>E.</bold><italic><tp:taxon-name><tp:taxon-name-part taxon-name-part-type="genus" reg="Satyrex">S.</tp:taxon-name-part><tp:taxon-name-part taxon-name-part-type="species" reg="speciosus">speciosus</tp:taxon-name-part></tp:taxon-name></italic> sp. nov. (<named-content xmlns:xlink="http://www.w3.org/1999/xlink" content-type="dwc:institutional_code" xlink:title="Staatliches Museum für Naturkunde Stuttgart" xlink:href="http://grbio.org/institution/staatliches-museum-f%C3%BCr-naturkunde" xlink:type="simple">SMNS</named-content>-Aran-004395); <bold>F.</bold><italic><tp:taxon-name><tp:taxon-name-part taxon-name-part-type="genus" reg="Satyrex">S.</tp:taxon-name-part><tp:taxon-name-part taxon-name-part-type="species" reg="somalicus">somalicus</tp:taxon-name-part></tp:taxon-name></italic> sp. nov. (<named-content xmlns:xlink="http://www.w3.org/1999/xlink" content-type="dwc:institutional_code" xlink:title="Staatliches Museum für Naturkunde Stuttgart" xlink:href="http://grbio.org/institution/staatliches-museum-f%C3%BCr-naturkunde" xlink:type="simple">SMNS</named-content>-Aran-004397). Scale bars: 2 mm.</p></caption><graphic xmlns:xlink="http://www.w3.org/1999/xlink" xlink:href="zookeys-1247-089_article-162886__-g013.jpg" position="float" orientation="portrait" xlink:type="simple" id="oo_1379485.jpg"><uri content-type="original_file" xlink:type="simple">https://binary.pensoft.net/fig/1379485</uri></graphic></fig><fig id="F14" position="float" orientation="portrait"><object-id xmlns:xlink="http://www.w3.org/1999/xlink" content-type="doi" xlink:type="simple">10.3897/zookeys.1247.162886.figure14</object-id><object-id xmlns:xlink="http://www.w3.org/1999/xlink" content-type="arpha" xlink:type="simple">CE13F438-F742-5405-9510-111F662E41CC</object-id><label>Figure 14.</label><caption><p>Bulbs, retrolateral view. <bold>A.</bold><italic><tp:taxon-name><tp:taxon-name-part taxon-name-part-type="genus" reg="Monocentropus">Monocentropus</tp:taxon-name-part><tp:taxon-name-part taxon-name-part-type="species" reg="balfouri">balfouri</tp:taxon-name-part></tp:taxon-name></italic> (<named-content xmlns:xlink="http://www.w3.org/1999/xlink" content-type="dwc:institutional_code" xlink:title="Staatliches Museum für Naturkunde Stuttgart" xlink:href="http://grbio.org/institution/staatliches-museum-f%C3%BCr-naturkunde" xlink:type="simple">SMNS</named-content>-Aran-003509); <bold>B.</bold> “<italic><tp:taxon-name><tp:taxon-name-part taxon-name-part-type="genus" reg="Monocentropus">Monocentropus</tp:taxon-name-part></tp:taxon-name></italic>” <italic><tp:taxon-name><tp:taxon-name-part taxon-name-part-type="genus" reg="Monocentropus"/><tp:taxon-name-part taxon-name-part-type="species" reg="lambertoni">lambertoni</tp:taxon-name-part></tp:taxon-name></italic> (<named-content xmlns:xlink="http://www.w3.org/1999/xlink" content-type="dwc:institutional_code" xlink:title="Staatliches Museum für Naturkunde Stuttgart" xlink:href="http://grbio.org/institution/staatliches-museum-f%C3%BCr-naturkunde" xlink:type="simple">SMNS</named-content>-Aran-004365); <bold>C.</bold><italic><tp:taxon-name><tp:taxon-name-part taxon-name-part-type="genus" reg="Satyrex">Satyrex</tp:taxon-name-part><tp:taxon-name-part taxon-name-part-type="species" reg="ferox">ferox</tp:taxon-name-part></tp:taxon-name></italic> sp. nov. (<named-content xmlns:xlink="http://www.w3.org/1999/xlink" content-type="dwc:institutional_code" xlink:title="Staatliches Museum für Naturkunde Stuttgart" xlink:href="http://grbio.org/institution/staatliches-museum-f%C3%BCr-naturkunde" xlink:type="simple">SMNS</named-content>-Aran-004389); <bold>D.</bold><italic><tp:taxon-name><tp:taxon-name-part taxon-name-part-type="genus" reg="Satyrex">S.</tp:taxon-name-part><tp:taxon-name-part taxon-name-part-type="species" reg="arabicus">arabicus</tp:taxon-name-part></tp:taxon-name></italic> sp. nov. (<named-content xmlns:xlink="http://www.w3.org/1999/xlink" content-type="dwc:institutional_code" xlink:title="Staatliches Museum für Naturkunde Stuttgart" xlink:href="http://grbio.org/institution/staatliches-museum-f%C3%BCr-naturkunde" xlink:type="simple">SMNS</named-content>-Aran-004393); <bold>E.</bold><italic><tp:taxon-name><tp:taxon-name-part taxon-name-part-type="genus" reg="Satyrex">S.</tp:taxon-name-part><tp:taxon-name-part taxon-name-part-type="species" reg="speciosus">speciosus</tp:taxon-name-part></tp:taxon-name></italic> sp. nov. (<named-content xmlns:xlink="http://www.w3.org/1999/xlink" content-type="dwc:institutional_code" xlink:title="Staatliches Museum für Naturkunde Stuttgart" xlink:href="http://grbio.org/institution/staatliches-museum-f%C3%BCr-naturkunde" xlink:type="simple">SMNS</named-content>-Aran-004395); <bold>F.</bold><italic><tp:taxon-name><tp:taxon-name-part taxon-name-part-type="genus" reg="Satyrex">S.</tp:taxon-name-part><tp:taxon-name-part taxon-name-part-type="species" reg="somalicus">somalicus</tp:taxon-name-part></tp:taxon-name></italic> sp. nov. (<named-content xmlns:xlink="http://www.w3.org/1999/xlink" content-type="dwc:institutional_code" xlink:title="Staatliches Museum für Naturkunde Stuttgart" xlink:href="http://grbio.org/institution/staatliches-museum-f%C3%BCr-naturkunde" xlink:type="simple">SMNS</named-content>-Aran-004397); <bold>G.</bold><italic><tp:taxon-name><tp:taxon-name-part taxon-name-part-type="genus" reg="Satyrex">S.</tp:taxon-name-part><tp:taxon-name-part taxon-name-part-type="species" reg="longimanus">longimanus</tp:taxon-name-part></tp:taxon-name></italic> comb. nov. (<named-content xmlns:xlink="http://www.w3.org/1999/xlink" content-type="dwc:institutional_code" xlink:title="Natural History Museum, London" xlink:href="http://grbio.org/institution/natural-history-museum-london" xlink:type="simple">NHMUK</named-content> 03-9-2-29), by Mahla Pourcheraghi, after <xref ref-type="bibr" rid="B42">Smith (1990)</xref>. Scale bars: 0.5 mm.</p></caption><graphic xmlns:xlink="http://www.w3.org/1999/xlink" xlink:href="zookeys-1247-089_article-162886__-g014.jpg" position="float" orientation="portrait" xlink:type="simple" id="oo_1379486.jpg"><uri content-type="original_file" xlink:type="simple">https://binary.pensoft.net/fig/1379486</uri></graphic></fig><fig id="F15" position="float" orientation="portrait"><object-id xmlns:xlink="http://www.w3.org/1999/xlink" content-type="doi" xlink:type="simple">10.3897/zookeys.1247.162886.figure15</object-id><object-id xmlns:xlink="http://www.w3.org/1999/xlink" content-type="arpha" xlink:type="simple">60E1245C-4F6F-566D-81F0-4902338DAA20</object-id><label>Figure 15.</label><caption><p>Bulbs, prolateral view. <bold>A.</bold><italic><tp:taxon-name><tp:taxon-name-part taxon-name-part-type="genus" reg="Monocentropus">Monocentropus</tp:taxon-name-part><tp:taxon-name-part taxon-name-part-type="species" reg="balfouri">balfouri</tp:taxon-name-part></tp:taxon-name></italic> (<named-content xmlns:xlink="http://www.w3.org/1999/xlink" content-type="dwc:institutional_code" xlink:title="Staatliches Museum für Naturkunde Stuttgart" xlink:href="http://grbio.org/institution/staatliches-museum-f%C3%BCr-naturkunde" xlink:type="simple">SMNS</named-content>-Aran-003509); <bold>B.</bold> “<italic><tp:taxon-name><tp:taxon-name-part taxon-name-part-type="genus" reg="Monocentropus">Monocentropus</tp:taxon-name-part></tp:taxon-name></italic>” <italic><tp:taxon-name><tp:taxon-name-part taxon-name-part-type="genus" reg="Monocentropus"/><tp:taxon-name-part taxon-name-part-type="species" reg="lambertoni">lambertoni</tp:taxon-name-part></tp:taxon-name></italic> (<named-content xmlns:xlink="http://www.w3.org/1999/xlink" content-type="dwc:institutional_code" xlink:title="Staatliches Museum für Naturkunde Stuttgart" xlink:href="http://grbio.org/institution/staatliches-museum-f%C3%BCr-naturkunde" xlink:type="simple">SMNS</named-content>-Aran-004365); <bold>C.</bold><italic><tp:taxon-name><tp:taxon-name-part taxon-name-part-type="genus" reg="Satyrex">Satyrex</tp:taxon-name-part><tp:taxon-name-part taxon-name-part-type="species" reg="ferox">ferox</tp:taxon-name-part></tp:taxon-name></italic> sp. nov. (<named-content xmlns:xlink="http://www.w3.org/1999/xlink" content-type="dwc:institutional_code" xlink:title="Staatliches Museum für Naturkunde Stuttgart" xlink:href="http://grbio.org/institution/staatliches-museum-f%C3%BCr-naturkunde" xlink:type="simple">SMNS</named-content>-Aran-004389); <bold>D.</bold><italic><tp:taxon-name><tp:taxon-name-part taxon-name-part-type="genus" reg="Satyrex">S.</tp:taxon-name-part><tp:taxon-name-part taxon-name-part-type="species" reg="arabicus">arabicus</tp:taxon-name-part></tp:taxon-name></italic> sp. nov. (<named-content xmlns:xlink="http://www.w3.org/1999/xlink" content-type="dwc:institutional_code" xlink:title="Staatliches Museum für Naturkunde Stuttgart" xlink:href="http://grbio.org/institution/staatliches-museum-f%C3%BCr-naturkunde" xlink:type="simple">SMNS</named-content>-Aran-004393); <bold>E.</bold><italic><tp:taxon-name><tp:taxon-name-part taxon-name-part-type="genus" reg="Satyrex">S.</tp:taxon-name-part><tp:taxon-name-part taxon-name-part-type="species" reg="speciosus">speciosus</tp:taxon-name-part></tp:taxon-name></italic> sp. nov. (<named-content xmlns:xlink="http://www.w3.org/1999/xlink" content-type="dwc:institutional_code" xlink:title="Staatliches Museum für Naturkunde Stuttgart" xlink:href="http://grbio.org/institution/staatliches-museum-f%C3%BCr-naturkunde" xlink:type="simple">SMNS</named-content>-Aran-004395); <bold>F.</bold><italic><tp:taxon-name><tp:taxon-name-part taxon-name-part-type="genus" reg="Satyrex">S.</tp:taxon-name-part><tp:taxon-name-part taxon-name-part-type="species" reg="somalicus">somalicus</tp:taxon-name-part></tp:taxon-name></italic> sp. nov. (<named-content xmlns:xlink="http://www.w3.org/1999/xlink" content-type="dwc:institutional_code" xlink:title="Staatliches Museum für Naturkunde Stuttgart" xlink:href="http://grbio.org/institution/staatliches-museum-f%C3%BCr-naturkunde" xlink:type="simple">SMNS</named-content>-Aran-004397). Scale bars: 0.5 mm.</p></caption><graphic xmlns:xlink="http://www.w3.org/1999/xlink" xlink:href="zookeys-1247-089_article-162886__-g015.jpg" position="float" orientation="portrait" xlink:type="simple" id="oo_1379487.jpg"><uri content-type="original_file" xlink:type="simple">https://binary.pensoft.net/fig/1379487</uri></graphic></fig><fig id="F16" position="float" orientation="portrait"><object-id xmlns:xlink="http://www.w3.org/1999/xlink" content-type="doi" xlink:type="simple">10.3897/zookeys.1247.162886.figure16</object-id><object-id xmlns:xlink="http://www.w3.org/1999/xlink" content-type="arpha" xlink:type="simple">A9CD7039-A2AD-5474-BC0E-8202AAC6A47A</object-id><label>Figure 16.</label><caption><p>Bulbs, distal view. <bold>A.</bold><italic><tp:taxon-name><tp:taxon-name-part taxon-name-part-type="genus" reg="Monocentropus">Monocentropus</tp:taxon-name-part><tp:taxon-name-part taxon-name-part-type="species" reg="balfouri">balfouri</tp:taxon-name-part></tp:taxon-name></italic> (<named-content xmlns:xlink="http://www.w3.org/1999/xlink" content-type="dwc:institutional_code" xlink:title="Staatliches Museum für Naturkunde Stuttgart" xlink:href="http://grbio.org/institution/staatliches-museum-f%C3%BCr-naturkunde" xlink:type="simple">SMNS</named-content>-Aran-003509); <bold>B.</bold> “<italic><tp:taxon-name><tp:taxon-name-part taxon-name-part-type="genus" reg="Monocentropus">Monocentropus</tp:taxon-name-part></tp:taxon-name></italic>” <italic><tp:taxon-name><tp:taxon-name-part taxon-name-part-type="genus" reg="Monocentropus"/><tp:taxon-name-part taxon-name-part-type="species" reg="lambertoni">lambertoni</tp:taxon-name-part></tp:taxon-name></italic> (<named-content xmlns:xlink="http://www.w3.org/1999/xlink" content-type="dwc:institutional_code" xlink:title="Staatliches Museum für Naturkunde Stuttgart" xlink:href="http://grbio.org/institution/staatliches-museum-f%C3%BCr-naturkunde" xlink:type="simple">SMNS</named-content>-Aran-004365); <bold>C.</bold><italic><tp:taxon-name><tp:taxon-name-part taxon-name-part-type="genus" reg="Satyrex">Satyrex</tp:taxon-name-part><tp:taxon-name-part taxon-name-part-type="species" reg="ferox">ferox</tp:taxon-name-part></tp:taxon-name></italic> sp. nov. (<named-content xmlns:xlink="http://www.w3.org/1999/xlink" content-type="dwc:institutional_code" xlink:title="Staatliches Museum für Naturkunde Stuttgart" xlink:href="http://grbio.org/institution/staatliches-museum-f%C3%BCr-naturkunde" xlink:type="simple">SMNS</named-content>-Aran-004389); <bold>D.</bold><italic><tp:taxon-name><tp:taxon-name-part taxon-name-part-type="genus" reg="Satyrex">S.</tp:taxon-name-part><tp:taxon-name-part taxon-name-part-type="species" reg="arabicus">arabicus</tp:taxon-name-part></tp:taxon-name></italic> sp. nov. (<named-content xmlns:xlink="http://www.w3.org/1999/xlink" content-type="dwc:institutional_code" xlink:title="Staatliches Museum für Naturkunde Stuttgart" xlink:href="http://grbio.org/institution/staatliches-museum-f%C3%BCr-naturkunde" xlink:type="simple">SMNS</named-content>-Aran-004393); <bold>E.</bold><italic><tp:taxon-name><tp:taxon-name-part taxon-name-part-type="genus" reg="Satyrex">S.</tp:taxon-name-part><tp:taxon-name-part taxon-name-part-type="species" reg="speciosus">speciosus</tp:taxon-name-part></tp:taxon-name></italic> sp. nov. (<named-content xmlns:xlink="http://www.w3.org/1999/xlink" content-type="dwc:institutional_code" xlink:title="Staatliches Museum für Naturkunde Stuttgart" xlink:href="http://grbio.org/institution/staatliches-museum-f%C3%BCr-naturkunde" xlink:type="simple">SMNS</named-content>-Aran-004395); <bold>F.</bold><italic><tp:taxon-name><tp:taxon-name-part taxon-name-part-type="genus" reg="Satyrex">S.</tp:taxon-name-part><tp:taxon-name-part taxon-name-part-type="species" reg="somalicus">somalicus</tp:taxon-name-part></tp:taxon-name></italic> sp. nov. (<named-content xmlns:xlink="http://www.w3.org/1999/xlink" content-type="dwc:institutional_code" xlink:title="Staatliches Museum für Naturkunde Stuttgart" xlink:href="http://grbio.org/institution/staatliches-museum-f%C3%BCr-naturkunde" xlink:type="simple">SMNS</named-content>-Aran-004397). Scale bars: 0.5 mm.</p></caption><graphic xmlns:xlink="http://www.w3.org/1999/xlink" xlink:href="zookeys-1247-089_article-162886__-g016.jpg" position="float" orientation="portrait" xlink:type="simple" id="oo_1379488.jpg"><uri content-type="original_file" xlink:type="simple">https://binary.pensoft.net/fig/1379488</uri></graphic></fig><fig id="F17" position="float" orientation="portrait"><object-id xmlns:xlink="http://www.w3.org/1999/xlink" content-type="doi" xlink:type="simple">10.3897/zookeys.1247.162886.figure17</object-id><object-id xmlns:xlink="http://www.w3.org/1999/xlink" content-type="arpha" xlink:type="simple">A07F1158-E455-53E8-84BB-E3D82C946010</object-id><label>Figure 17.</label><caption><p>Bulbs, proximal view. <bold>A.</bold><italic><tp:taxon-name><tp:taxon-name-part taxon-name-part-type="genus" reg="Monocentropus">Monocentropus</tp:taxon-name-part><tp:taxon-name-part taxon-name-part-type="species" reg="balfouri">balfouri</tp:taxon-name-part></tp:taxon-name></italic> (<named-content xmlns:xlink="http://www.w3.org/1999/xlink" content-type="dwc:institutional_code" xlink:title="Staatliches Museum für Naturkunde Stuttgart" xlink:href="http://grbio.org/institution/staatliches-museum-f%C3%BCr-naturkunde" xlink:type="simple">SMNS</named-content>-Aran-003509); <bold>B.</bold> “<italic><tp:taxon-name><tp:taxon-name-part taxon-name-part-type="genus" reg="Monocentropus">Monocentropus</tp:taxon-name-part></tp:taxon-name></italic>” <italic><tp:taxon-name><tp:taxon-name-part taxon-name-part-type="genus" reg="Monocentropus"/><tp:taxon-name-part taxon-name-part-type="species" reg="lambertoni">lambertoni</tp:taxon-name-part></tp:taxon-name></italic> (<named-content xmlns:xlink="http://www.w3.org/1999/xlink" content-type="dwc:institutional_code" xlink:title="Staatliches Museum für Naturkunde Stuttgart" xlink:href="http://grbio.org/institution/staatliches-museum-f%C3%BCr-naturkunde" xlink:type="simple">SMNS</named-content>-Aran-004365); <bold>C.</bold><italic><tp:taxon-name><tp:taxon-name-part taxon-name-part-type="genus" reg="Satyrex">Satyrex</tp:taxon-name-part><tp:taxon-name-part taxon-name-part-type="species" reg="ferox">ferox</tp:taxon-name-part></tp:taxon-name></italic> sp. nov. (<named-content xmlns:xlink="http://www.w3.org/1999/xlink" content-type="dwc:institutional_code" xlink:title="Staatliches Museum für Naturkunde Stuttgart" xlink:href="http://grbio.org/institution/staatliches-museum-f%C3%BCr-naturkunde" xlink:type="simple">SMNS</named-content>-Aran-004389); <bold>D.</bold><italic><tp:taxon-name><tp:taxon-name-part taxon-name-part-type="genus" reg="Satyrex">S.</tp:taxon-name-part><tp:taxon-name-part taxon-name-part-type="species" reg="arabicus">arabicus</tp:taxon-name-part></tp:taxon-name></italic> sp. nov. (<named-content xmlns:xlink="http://www.w3.org/1999/xlink" content-type="dwc:institutional_code" xlink:title="Staatliches Museum für Naturkunde Stuttgart" xlink:href="http://grbio.org/institution/staatliches-museum-f%C3%BCr-naturkunde" xlink:type="simple">SMNS</named-content>-Aran-004393); <bold>E.</bold><italic><tp:taxon-name><tp:taxon-name-part taxon-name-part-type="genus" reg="Satyrex">S.</tp:taxon-name-part><tp:taxon-name-part taxon-name-part-type="species" reg="speciosus">speciosus</tp:taxon-name-part></tp:taxon-name></italic> sp. nov. (<named-content xmlns:xlink="http://www.w3.org/1999/xlink" content-type="dwc:institutional_code" xlink:title="Staatliches Museum für Naturkunde Stuttgart" xlink:href="http://grbio.org/institution/staatliches-museum-f%C3%BCr-naturkunde" xlink:type="simple">SMNS</named-content>-Aran-004395); <bold>F.</bold><italic><tp:taxon-name><tp:taxon-name-part taxon-name-part-type="genus" reg="Satyrex">S.</tp:taxon-name-part><tp:taxon-name-part taxon-name-part-type="species" reg="somalicus">somalicus</tp:taxon-name-part></tp:taxon-name></italic> sp. nov. (<named-content xmlns:xlink="http://www.w3.org/1999/xlink" content-type="dwc:institutional_code" xlink:title="Staatliches Museum für Naturkunde Stuttgart" xlink:href="http://grbio.org/institution/staatliches-museum-f%C3%BCr-naturkunde" xlink:type="simple">SMNS</named-content>-Aran-004397). Scale bars: 0.5 mm.</p></caption><graphic xmlns:xlink="http://www.w3.org/1999/xlink" xlink:href="zookeys-1247-089_article-162886__-g017.jpg" position="float" orientation="portrait" xlink:type="simple" id="oo_1379489.jpg"><uri content-type="original_file" xlink:type="simple">https://binary.pensoft.net/fig/1379489</uri></graphic></fig><fig id="F18" position="float" orientation="portrait"><object-id xmlns:xlink="http://www.w3.org/1999/xlink" content-type="doi" xlink:type="simple">10.3897/zookeys.1247.162886.figure18</object-id><object-id xmlns:xlink="http://www.w3.org/1999/xlink" content-type="arpha" xlink:type="simple">D2636A18-73A6-5809-89F4-A05E68BA28A6</object-id><label>Figure 18.</label><caption><p>Tips of the emboli, retrolateral view. <bold>A.</bold><italic><tp:taxon-name><tp:taxon-name-part taxon-name-part-type="genus" reg="Monocentropus">Monocentropus</tp:taxon-name-part><tp:taxon-name-part taxon-name-part-type="species" reg="balfouri">balfouri</tp:taxon-name-part></tp:taxon-name></italic> (<named-content xmlns:xlink="http://www.w3.org/1999/xlink" content-type="dwc:institutional_code" xlink:title="Staatliches Museum für Naturkunde Stuttgart" xlink:href="http://grbio.org/institution/staatliches-museum-f%C3%BCr-naturkunde" xlink:type="simple">SMNS</named-content>-Aran-003509); <bold>B.</bold> “<italic><tp:taxon-name><tp:taxon-name-part taxon-name-part-type="genus" reg="Monocentropus">Monocentropus</tp:taxon-name-part></tp:taxon-name></italic>” <italic><tp:taxon-name><tp:taxon-name-part taxon-name-part-type="genus" reg="Monocentropus"/><tp:taxon-name-part taxon-name-part-type="species" reg="lambertoni">lambertoni</tp:taxon-name-part></tp:taxon-name></italic> (<named-content xmlns:xlink="http://www.w3.org/1999/xlink" content-type="dwc:institutional_code" xlink:title="Staatliches Museum für Naturkunde Stuttgart" xlink:href="http://grbio.org/institution/staatliches-museum-f%C3%BCr-naturkunde" xlink:type="simple">SMNS</named-content>-Aran-004365); <bold>C.</bold><italic><tp:taxon-name><tp:taxon-name-part taxon-name-part-type="genus" reg="Satyrex">Satyrex</tp:taxon-name-part><tp:taxon-name-part taxon-name-part-type="species" reg="ferox">ferox</tp:taxon-name-part></tp:taxon-name></italic> sp. nov. (<named-content xmlns:xlink="http://www.w3.org/1999/xlink" content-type="dwc:institutional_code" xlink:title="Staatliches Museum für Naturkunde Stuttgart" xlink:href="http://grbio.org/institution/staatliches-museum-f%C3%BCr-naturkunde" xlink:type="simple">SMNS</named-content>-Aran-004389); <bold>D.</bold><italic><tp:taxon-name><tp:taxon-name-part taxon-name-part-type="genus" reg="Satyrex">S.</tp:taxon-name-part><tp:taxon-name-part taxon-name-part-type="species" reg="arabicus">arabicus</tp:taxon-name-part></tp:taxon-name></italic> sp. nov. (<named-content xmlns:xlink="http://www.w3.org/1999/xlink" content-type="dwc:institutional_code" xlink:title="Staatliches Museum für Naturkunde Stuttgart" xlink:href="http://grbio.org/institution/staatliches-museum-f%C3%BCr-naturkunde" xlink:type="simple">SMNS</named-content>-Aran-004393); <bold>E.</bold><italic><tp:taxon-name><tp:taxon-name-part taxon-name-part-type="genus" reg="Satyrex">S.</tp:taxon-name-part><tp:taxon-name-part taxon-name-part-type="species" reg="speciosus">speciosus</tp:taxon-name-part></tp:taxon-name></italic> sp. nov. (<named-content xmlns:xlink="http://www.w3.org/1999/xlink" content-type="dwc:institutional_code" xlink:title="Staatliches Museum für Naturkunde Stuttgart" xlink:href="http://grbio.org/institution/staatliches-museum-f%C3%BCr-naturkunde" xlink:type="simple">SMNS</named-content>-Aran-004395); <bold>F.</bold><italic><tp:taxon-name><tp:taxon-name-part taxon-name-part-type="genus" reg="Satyrex">S.</tp:taxon-name-part><tp:taxon-name-part taxon-name-part-type="species" reg="somalicus">somalicus</tp:taxon-name-part></tp:taxon-name></italic> sp. nov. (<named-content xmlns:xlink="http://www.w3.org/1999/xlink" content-type="dwc:institutional_code" xlink:title="Staatliches Museum für Naturkunde Stuttgart" xlink:href="http://grbio.org/institution/staatliches-museum-f%C3%BCr-naturkunde" xlink:type="simple">SMNS</named-content>-Aran-004397). Abbreviations: A – apical keel, <abbrev xmlns:xlink="http://www.w3.org/1999/xlink" xlink:title="prolateral inferior" id="ABBRID0EWMBI" xlink:type="simple">PI</abbrev> – prolateral inferior keel, <abbrev xmlns:xlink="http://www.w3.org/1999/xlink" xlink:title="prolateral superior" id="ABBRID0E1MBI" xlink:type="simple">PS</abbrev> – prolateral superior keel. Scale bars: 0.1 mm.</p></caption><graphic xmlns:xlink="http://www.w3.org/1999/xlink" xlink:href="zookeys-1247-089_article-162886__-g018.jpg" position="float" orientation="portrait" xlink:type="simple" id="oo_1379490.jpg"><uri content-type="original_file" xlink:type="simple">https://binary.pensoft.net/fig/1379490</uri></graphic></fig><fig id="F19" position="float" orientation="portrait"><object-id xmlns:xlink="http://www.w3.org/1999/xlink" content-type="doi" xlink:type="simple">10.3897/zookeys.1247.162886.figure19</object-id><object-id xmlns:xlink="http://www.w3.org/1999/xlink" content-type="arpha" xlink:type="simple">5C0C692C-7E63-5D82-B880-D4FD9253377B</object-id><label>Figure 19.</label><caption><p>Tips of the emboli, prolateral view. <bold>A.</bold><italic><tp:taxon-name><tp:taxon-name-part taxon-name-part-type="genus" reg="Monocentropus">Monocentropus</tp:taxon-name-part><tp:taxon-name-part taxon-name-part-type="species" reg="balfouri">balfouri</tp:taxon-name-part></tp:taxon-name></italic> (<named-content xmlns:xlink="http://www.w3.org/1999/xlink" content-type="dwc:institutional_code" xlink:title="Staatliches Museum für Naturkunde Stuttgart" xlink:href="http://grbio.org/institution/staatliches-museum-f%C3%BCr-naturkunde" xlink:type="simple">SMNS</named-content>-Aran-003509); <bold>B.</bold> “<italic><tp:taxon-name><tp:taxon-name-part taxon-name-part-type="genus" reg="Monocentropus">Monocentropus</tp:taxon-name-part></tp:taxon-name></italic>” <italic><tp:taxon-name><tp:taxon-name-part taxon-name-part-type="genus" reg="Monocentropus"/><tp:taxon-name-part taxon-name-part-type="species" reg="lambertoni">lambertoni</tp:taxon-name-part></tp:taxon-name></italic> (<named-content xmlns:xlink="http://www.w3.org/1999/xlink" content-type="dwc:institutional_code" xlink:title="Staatliches Museum für Naturkunde Stuttgart" xlink:href="http://grbio.org/institution/staatliches-museum-f%C3%BCr-naturkunde" xlink:type="simple">SMNS</named-content>-Aran-004365); <bold>C.</bold><italic><tp:taxon-name><tp:taxon-name-part taxon-name-part-type="genus" reg="Satyrex">Satyrex</tp:taxon-name-part><tp:taxon-name-part taxon-name-part-type="species" reg="ferox">ferox</tp:taxon-name-part></tp:taxon-name></italic> sp. nov. (<named-content xmlns:xlink="http://www.w3.org/1999/xlink" content-type="dwc:institutional_code" xlink:title="Staatliches Museum für Naturkunde Stuttgart" xlink:href="http://grbio.org/institution/staatliches-museum-f%C3%BCr-naturkunde" xlink:type="simple">SMNS</named-content>-Aran-004389); <bold>D.</bold><italic><tp:taxon-name><tp:taxon-name-part taxon-name-part-type="genus" reg="Satyrex">S.</tp:taxon-name-part><tp:taxon-name-part taxon-name-part-type="species" reg="arabicus">arabicus</tp:taxon-name-part></tp:taxon-name></italic> sp. nov. (<named-content xmlns:xlink="http://www.w3.org/1999/xlink" content-type="dwc:institutional_code" xlink:title="Staatliches Museum für Naturkunde Stuttgart" xlink:href="http://grbio.org/institution/staatliches-museum-f%C3%BCr-naturkunde" xlink:type="simple">SMNS</named-content>-Aran-004393); <bold>E.</bold><italic><tp:taxon-name><tp:taxon-name-part taxon-name-part-type="genus" reg="Satyrex">S.</tp:taxon-name-part><tp:taxon-name-part taxon-name-part-type="species" reg="speciosus">speciosus</tp:taxon-name-part></tp:taxon-name></italic> sp. nov. (<named-content xmlns:xlink="http://www.w3.org/1999/xlink" content-type="dwc:institutional_code" xlink:title="Staatliches Museum für Naturkunde Stuttgart" xlink:href="http://grbio.org/institution/staatliches-museum-f%C3%BCr-naturkunde" xlink:type="simple">SMNS</named-content>-Aran-004395); <bold>F.</bold><italic><tp:taxon-name><tp:taxon-name-part taxon-name-part-type="genus" reg="Satyrex">S.</tp:taxon-name-part><tp:taxon-name-part taxon-name-part-type="species" reg="somalicus">somalicus</tp:taxon-name-part></tp:taxon-name></italic> sp. nov. (<named-content xmlns:xlink="http://www.w3.org/1999/xlink" content-type="dwc:institutional_code" xlink:title="Staatliches Museum für Naturkunde Stuttgart" xlink:href="http://grbio.org/institution/staatliches-museum-f%C3%BCr-naturkunde" xlink:type="simple">SMNS</named-content>-Aran-004397). Abbreviations: A – apical keel, <abbrev xmlns:xlink="http://www.w3.org/1999/xlink" xlink:title="prolateral inferior" id="ABBRID0EXQBI" xlink:type="simple">PI</abbrev> – prolateral inferior keel, <abbrev xmlns:xlink="http://www.w3.org/1999/xlink" xlink:title="prolateral superior" id="ABBRID0E2QBI" xlink:type="simple">PS</abbrev> – prolateral superior keel. Scale bars: 0.1 mm.</p></caption><graphic xmlns:xlink="http://www.w3.org/1999/xlink" xlink:href="zookeys-1247-089_article-162886__-g019.jpg" position="float" orientation="portrait" xlink:type="simple" id="oo_1379491.jpg"><uri content-type="original_file" xlink:type="simple">https://binary.pensoft.net/fig/1379491</uri></graphic></fig><fig id="F20" position="float" orientation="portrait"><object-id xmlns:xlink="http://www.w3.org/1999/xlink" content-type="doi" xlink:type="simple">10.3897/zookeys.1247.162886.figure20</object-id><object-id xmlns:xlink="http://www.w3.org/1999/xlink" content-type="arpha" xlink:type="simple">DE56EB8F-6C68-5840-ABCB-14AEC504BE1F</object-id><label>Figure 20.</label><caption><p>Tibial apophyses, ventral (<bold>A, C, E, G, I, K</bold>) and prolateral (<bold>B, D, F, H, J, L</bold>) views. <bold>A, B.</bold><italic><tp:taxon-name><tp:taxon-name-part taxon-name-part-type="genus" reg="Monocentropus">Monocentropus</tp:taxon-name-part><tp:taxon-name-part taxon-name-part-type="species" reg="balfouri">balfouri</tp:taxon-name-part></tp:taxon-name></italic> (<named-content xmlns:xlink="http://www.w3.org/1999/xlink" content-type="dwc:institutional_code" xlink:title="Staatliches Museum für Naturkunde Stuttgart" xlink:href="http://grbio.org/institution/staatliches-museum-f%C3%BCr-naturkunde" xlink:type="simple">SMNS</named-content>-Aran-003509); <bold>C, D.</bold> “<italic><tp:taxon-name><tp:taxon-name-part taxon-name-part-type="genus" reg="Monocentropus">Monocentropus</tp:taxon-name-part></tp:taxon-name></italic>” <italic><tp:taxon-name><tp:taxon-name-part taxon-name-part-type="genus" reg="Monocentropus"/><tp:taxon-name-part taxon-name-part-type="species" reg="lambertoni">lambertoni</tp:taxon-name-part></tp:taxon-name></italic> (<named-content xmlns:xlink="http://www.w3.org/1999/xlink" content-type="dwc:institutional_code" xlink:title="Staatliches Museum für Naturkunde Stuttgart" xlink:href="http://grbio.org/institution/staatliches-museum-f%C3%BCr-naturkunde" xlink:type="simple">SMNS</named-content>-Aran-004365); <bold>E, F.</bold><italic><tp:taxon-name><tp:taxon-name-part taxon-name-part-type="genus" reg="Satyrex">Satyrex</tp:taxon-name-part><tp:taxon-name-part taxon-name-part-type="species" reg="ferox">ferox</tp:taxon-name-part></tp:taxon-name></italic> sp. nov. (<named-content xmlns:xlink="http://www.w3.org/1999/xlink" content-type="dwc:institutional_code" xlink:title="Staatliches Museum für Naturkunde Stuttgart" xlink:href="http://grbio.org/institution/staatliches-museum-f%C3%BCr-naturkunde" xlink:type="simple">SMNS</named-content>-Aran-004389); <bold>G, H.</bold><italic><tp:taxon-name><tp:taxon-name-part taxon-name-part-type="genus" reg="Satyrex">S.</tp:taxon-name-part><tp:taxon-name-part taxon-name-part-type="species" reg="arabicus">arabicus</tp:taxon-name-part></tp:taxon-name></italic> sp. nov. (<named-content xmlns:xlink="http://www.w3.org/1999/xlink" content-type="dwc:institutional_code" xlink:title="Staatliches Museum für Naturkunde Stuttgart" xlink:href="http://grbio.org/institution/staatliches-museum-f%C3%BCr-naturkunde" xlink:type="simple">SMNS</named-content>-Aran-004393); <bold>I, J.</bold><italic><tp:taxon-name><tp:taxon-name-part taxon-name-part-type="genus" reg="Satyrex">S.</tp:taxon-name-part><tp:taxon-name-part taxon-name-part-type="species" reg="speciosus">speciosus</tp:taxon-name-part></tp:taxon-name></italic> sp. nov. (<named-content xmlns:xlink="http://www.w3.org/1999/xlink" content-type="dwc:institutional_code" xlink:title="Staatliches Museum für Naturkunde Stuttgart" xlink:href="http://grbio.org/institution/staatliches-museum-f%C3%BCr-naturkunde" xlink:type="simple">SMNS</named-content>-Aran-004395); <bold>K, L.</bold><italic><tp:taxon-name><tp:taxon-name-part taxon-name-part-type="genus" reg="Satyrex">S.</tp:taxon-name-part><tp:taxon-name-part taxon-name-part-type="species" reg="somalicus">somalicus</tp:taxon-name-part></tp:taxon-name></italic> sp. nov. (<named-content xmlns:xlink="http://www.w3.org/1999/xlink" content-type="dwc:institutional_code" xlink:title="Staatliches Museum für Naturkunde Stuttgart" xlink:href="http://grbio.org/institution/staatliches-museum-f%C3%BCr-naturkunde" xlink:type="simple">SMNS</named-content>-Aran-004397). Scale bars: 0.5 mm.</p></caption><graphic xmlns:xlink="http://www.w3.org/1999/xlink" xlink:href="zookeys-1247-089_article-162886__-g020.jpg" position="float" orientation="portrait" xlink:type="simple" id="oo_1379492.jpg"><uri content-type="original_file" xlink:type="simple">https://binary.pensoft.net/fig/1379492</uri></graphic></fig><fig id="F21" position="float" orientation="portrait"><object-id xmlns:xlink="http://www.w3.org/1999/xlink" content-type="doi" xlink:type="simple">10.3897/zookeys.1247.162886.figure21</object-id><object-id xmlns:xlink="http://www.w3.org/1999/xlink" content-type="arpha" xlink:type="simple">A76B70A6-396D-5B0F-A552-8D976DC7613A</object-id><label>Figure 21.</label><caption><p>Receptacles, dorsal view. <bold>A.</bold><italic><tp:taxon-name><tp:taxon-name-part taxon-name-part-type="genus" reg="Monocentropus">Monocentropus</tp:taxon-name-part><tp:taxon-name-part taxon-name-part-type="species" reg="balfouri">balfouri</tp:taxon-name-part></tp:taxon-name></italic> (<named-content xmlns:xlink="http://www.w3.org/1999/xlink" content-type="dwc:institutional_code" xlink:title="Staatliches Museum für Naturkunde Stuttgart" xlink:href="http://grbio.org/institution/staatliches-museum-f%C3%BCr-naturkunde" xlink:type="simple">SMNS</named-content>-Aran-004374); <bold>B.</bold> “<italic><tp:taxon-name><tp:taxon-name-part taxon-name-part-type="genus" reg="Monocentropus">Monocentropus</tp:taxon-name-part></tp:taxon-name></italic>” <italic><tp:taxon-name><tp:taxon-name-part taxon-name-part-type="genus" reg="Monocentropus"/><tp:taxon-name-part taxon-name-part-type="species" reg="lambertoni">lambertoni</tp:taxon-name-part></tp:taxon-name></italic> (<named-content xmlns:xlink="http://www.w3.org/1999/xlink" content-type="dwc:institutional_code" xlink:title="Staatliches Museum für Naturkunde Stuttgart" xlink:href="http://grbio.org/institution/staatliches-museum-f%C3%BCr-naturkunde" xlink:type="simple">SMNS</named-content>-Aran-004368); <bold>C.</bold><italic><tp:taxon-name><tp:taxon-name-part taxon-name-part-type="genus" reg="Satyrex">Satyrex</tp:taxon-name-part><tp:taxon-name-part taxon-name-part-type="species" reg="ferox">ferox</tp:taxon-name-part></tp:taxon-name></italic> sp. nov. (<named-content xmlns:xlink="http://www.w3.org/1999/xlink" content-type="dwc:institutional_code" xlink:title="Staatliches Museum für Naturkunde Stuttgart" xlink:href="http://grbio.org/institution/staatliches-museum-f%C3%BCr-naturkunde" xlink:type="simple">SMNS</named-content>-Aran-004391); <bold>D.</bold><italic><tp:taxon-name><tp:taxon-name-part taxon-name-part-type="genus" reg="Satyrex">S.</tp:taxon-name-part><tp:taxon-name-part taxon-name-part-type="species" reg="longimanus">longimanus</tp:taxon-name-part></tp:taxon-name></italic> comb. nov. (<named-content xmlns:xlink="http://www.w3.org/1999/xlink" content-type="dwc:institutional_code" xlink:title="Natural History Museum, London" xlink:href="http://grbio.org/institution/natural-history-museum-london" xlink:type="simple">NHMUK</named-content> 03-9-2-30); <bold>E.</bold><italic><tp:taxon-name><tp:taxon-name-part taxon-name-part-type="genus" reg="Satyrex">S.</tp:taxon-name-part><tp:taxon-name-part taxon-name-part-type="species" reg="speciosus">speciosus</tp:taxon-name-part></tp:taxon-name></italic> sp. nov. (<named-content xmlns:xlink="http://www.w3.org/1999/xlink" content-type="dwc:institutional_code" xlink:title="Staatliches Museum für Naturkunde Stuttgart" xlink:href="http://grbio.org/institution/staatliches-museum-f%C3%BCr-naturkunde" xlink:type="simple">SMNS</named-content>-Aran-004396). Illustrations by Mahla Pourcheraghi. Scale bars: 0.5 mm.</p></caption><graphic xmlns:xlink="http://www.w3.org/1999/xlink" xlink:href="zookeys-1247-089_article-162886__-g021.jpg" position="float" orientation="portrait" xlink:type="simple" id="oo_1379493.jpg"><uri content-type="original_file" xlink:type="simple">https://binary.pensoft.net/fig/1379493</uri></graphic></fig><fig id="F22" position="float" orientation="portrait"><object-id xmlns:xlink="http://www.w3.org/1999/xlink" content-type="doi" xlink:type="simple">10.3897/zookeys.1247.162886.figure22</object-id><object-id xmlns:xlink="http://www.w3.org/1999/xlink" content-type="arpha" xlink:type="simple">6EA17CDA-2AA2-5776-8632-C0BED954EE01</object-id><label>Figure 22.</label><caption><p>Live habitus of males. <bold>A.</bold><italic><tp:taxon-name><tp:taxon-name-part taxon-name-part-type="genus" reg="Monocentropus">Monocentropus</tp:taxon-name-part><tp:taxon-name-part taxon-name-part-type="species" reg="balfouri">balfouri</tp:taxon-name-part></tp:taxon-name></italic>; <bold>B.</bold> “<italic><tp:taxon-name><tp:taxon-name-part taxon-name-part-type="genus" reg="Monocentropus">Monocentropus</tp:taxon-name-part></tp:taxon-name></italic>” <italic><tp:taxon-name><tp:taxon-name-part taxon-name-part-type="genus" reg="Monocentropus"/><tp:taxon-name-part taxon-name-part-type="species" reg="lambertoni">lambertoni</tp:taxon-name-part></tp:taxon-name></italic>; <bold>C.</bold><italic><tp:taxon-name><tp:taxon-name-part taxon-name-part-type="genus" reg="Satyrex">Satyrex</tp:taxon-name-part><tp:taxon-name-part taxon-name-part-type="species" reg="ferox">ferox</tp:taxon-name-part></tp:taxon-name></italic> sp. nov.; <bold>D.</bold><italic><tp:taxon-name><tp:taxon-name-part taxon-name-part-type="genus" reg="Satyrex">S.</tp:taxon-name-part><tp:taxon-name-part taxon-name-part-type="species" reg="arabicus">arabicus</tp:taxon-name-part></tp:taxon-name></italic> sp. nov. (<named-content xmlns:xlink="http://www.w3.org/1999/xlink" content-type="dwc:institutional_code" xlink:title="Staatliches Museum für Naturkunde Stuttgart" xlink:href="http://grbio.org/institution/staatliches-museum-f%C3%BCr-naturkunde" xlink:type="simple">SMNS</named-content>-Aran-004393); <bold>E.</bold><italic><tp:taxon-name><tp:taxon-name-part taxon-name-part-type="genus" reg="Satyrex">S.</tp:taxon-name-part><tp:taxon-name-part taxon-name-part-type="species" reg="speciosus">speciosus</tp:taxon-name-part></tp:taxon-name></italic> sp. nov. (<named-content xmlns:xlink="http://www.w3.org/1999/xlink" content-type="dwc:institutional_code" xlink:title="Staatliches Museum für Naturkunde Stuttgart" xlink:href="http://grbio.org/institution/staatliches-museum-f%C3%BCr-naturkunde" xlink:type="simple">SMNS</named-content>-Aran-004395). Photos by PF (<bold>A</bold>), Frank Schneider (<bold>B</bold>), Bobby Bok (<bold>C</bold>), Ibrahim Mohssin Fageeh (<bold>D</bold>), and PJ (<bold>E</bold>).</p></caption><graphic xmlns:xlink="http://www.w3.org/1999/xlink" xlink:href="zookeys-1247-089_article-162886__-g022.jpg" position="float" orientation="portrait" xlink:type="simple" id="oo_1379494.jpg"><uri content-type="original_file" xlink:type="simple">https://binary.pensoft.net/fig/1379494</uri></graphic></fig><fig id="F23" position="float" orientation="portrait"><object-id xmlns:xlink="http://www.w3.org/1999/xlink" content-type="doi" xlink:type="simple">10.3897/zookeys.1247.162886.figure23</object-id><object-id xmlns:xlink="http://www.w3.org/1999/xlink" content-type="arpha" xlink:type="simple">1930A188-7375-55EA-99A3-B0DF5BCD0DAB</object-id><label>Figure 23.</label><caption><p>Live habitus of females. <bold>A.</bold><italic><tp:taxon-name><tp:taxon-name-part taxon-name-part-type="genus" reg="Monocentropus">Monocentropus</tp:taxon-name-part><tp:taxon-name-part taxon-name-part-type="species" reg="balfouri">balfouri</tp:taxon-name-part></tp:taxon-name></italic>; <bold>B.</bold> “<italic><tp:taxon-name><tp:taxon-name-part taxon-name-part-type="genus" reg="Monocentropus">Monocentropus</tp:taxon-name-part></tp:taxon-name></italic>” <italic><tp:taxon-name><tp:taxon-name-part taxon-name-part-type="genus" reg="Monocentropus"/><tp:taxon-name-part taxon-name-part-type="species" reg="lambertoni">lambertoni</tp:taxon-name-part></tp:taxon-name></italic>; <bold>C.</bold><italic><tp:taxon-name><tp:taxon-name-part taxon-name-part-type="genus" reg="Satyrex">Satyrex</tp:taxon-name-part><tp:taxon-name-part taxon-name-part-type="species" reg="ferox">ferox</tp:taxon-name-part></tp:taxon-name></italic> sp. nov.; <bold>D.</bold><italic><tp:taxon-name><tp:taxon-name-part taxon-name-part-type="genus" reg="Satyrex">S.</tp:taxon-name-part><tp:taxon-name-part taxon-name-part-type="species" reg="arabicus">arabicus</tp:taxon-name-part></tp:taxon-name></italic> sp. nov.; <bold>E.</bold><italic><tp:taxon-name><tp:taxon-name-part taxon-name-part-type="genus" reg="Satyrex">S.</tp:taxon-name-part><tp:taxon-name-part taxon-name-part-type="species" reg="speciosus">speciosus</tp:taxon-name-part></tp:taxon-name></italic> sp. nov. Photos by PF (<bold>A, B, E</bold>), MS (<bold>C</bold>), and Ibrahim Mohssin Fageeh (<bold>D</bold>).</p></caption><graphic xmlns:xlink="http://www.w3.org/1999/xlink" xlink:href="zookeys-1247-089_article-162886__-g023.jpg" position="float" orientation="portrait" xlink:type="simple" id="oo_1379495.jpg"><uri content-type="original_file" xlink:type="simple">https://binary.pensoft.net/fig/1379495</uri></graphic></fig><fig id="F1" position="float" orientation="portrait"><object-id xmlns:xlink="http://www.w3.org/1999/xlink" content-type="doi" xlink:type="simple">10.3897/zookeys.1247.162886.figure1</object-id><object-id xmlns:xlink="http://www.w3.org/1999/xlink" content-type="arpha" xlink:type="simple">AF5AB37E-629E-5D8C-8B7D-D226003282ED</object-id><label>Figure 1.</label><caption><p>Phylogeny of the family <tp:taxon-name><tp:taxon-name-part taxon-name-part-type="family">Theraphosidae</tp:taxon-name-part></tp:taxon-name> (<bold>A</bold>), and detailed phylogenetic relationships among “<italic><tp:taxon-name><tp:taxon-name-part taxon-name-part-type="genus" reg="Monocentropus">Monocentropus</tp:taxon-name-part></tp:taxon-name></italic>” <italic><tp:taxon-name><tp:taxon-name-part taxon-name-part-type="genus" reg="Monocentropus"/><tp:taxon-name-part taxon-name-part-type="species" reg="lambertoni">lambertoni</tp:taxon-name-part></tp:taxon-name></italic> sensu lato, <italic><tp:taxon-name><tp:taxon-name-part taxon-name-part-type="genus" reg="Monocentropus">Monocentropus</tp:taxon-name-part><tp:taxon-name-part taxon-name-part-type="species" reg="balfouri">balfouri</tp:taxon-name-part></tp:taxon-name></italic>, and <italic><tp:taxon-name><tp:taxon-name-part taxon-name-part-type="genus" reg="Satyrex">Satyrex</tp:taxon-name-part></tp:taxon-name></italic> gen. nov. (<bold>B</bold>). Both tree topologies were inferred using Bayesian analysis based on three loci (<italic>cox1</italic>, <italic><abbrev xmlns:xlink="http://www.w3.org/1999/xlink" xlink:title="18S rDNA" id="ABBRID0ENSAE" xlink:type="simple">18S</abbrev></italic>, <italic><abbrev xmlns:xlink="http://www.w3.org/1999/xlink" xlink:title="28S rDNA" id="ABBRID0ESSAE" xlink:type="simple">28S</abbrev></italic>). Node support values from Bayesian inference (posterior probability, PP) and maximum likelihood (ultrafast bootstrap, UFBoot) are indicated by colored boxes: black = supported (PP ≥ 95, UFBoot ≥ 95); grey = not supported (PP &lt; 95, UFBoot &lt; 95); white = topology not recovered. Separate Bayesian and maximum likelihood trees are provided in the Suppl. materials <xref ref-type="supplementary-material" rid="S1">1</xref>, <xref ref-type="supplementary-material" rid="S2">2</xref>). Photo: adult female of <italic><tp:taxon-name><tp:taxon-name-part taxon-name-part-type="genus" reg="Satyrex">Satyrex</tp:taxon-name-part><tp:taxon-name-part taxon-name-part-type="species" reg="ferox">ferox</tp:taxon-name-part></tp:taxon-name></italic> sp. nov., by PF.</p></caption><graphic xmlns:xlink="http://www.w3.org/1999/xlink" xlink:href="zookeys-1247-089_article-162886__-g001.jpg" position="float" orientation="portrait" xlink:type="simple" id="oo_1379473.jpg"><uri content-type="original_file" xlink:type="simple">https://binary.pensoft.net/fig/1379473</uri></graphic></fig><supplementary-material xmlns:xlink="http://www.w3.org/1999/xlink" id="S1" position="float" orientation="portrait" xlink:type="simple"><object-id content-type="doi" xlink:type="simple">10.3897/zookeys.1247.162886.suppl1</object-id><object-id content-type="arpha" xlink:type="simple">0809F0BF-F9A9-5BF8-AA5A-DB9DE0E4427D</object-id><label>Supplementary material 1</label><caption><p>Bayesian consensus tree recovered by MrBayes with posterior probability values</p></caption><statement content-type="dataType"><label>Data type</label><p>jpg</p></statement><media xlink:href="zookeys-1247-089_article-162886__-s001.jpg" mimetype="image" mime-subtype="jpeg" position="float" orientation="portrait" xlink:type="simple" id="oo_1379498.jpg"><uri content-type="original_file" xlink:type="simple">https://binary.pensoft.net/file/1379498</uri></media><permissions><license xlink:type="simple"><license-p>This dataset is made available under the Open Database License (http://opendatacommons.org/licenses/odbl/1.0/). The Open Database License (ODbL) is a license agreement intended to allow users to freely share, modify, and use this Dataset while maintaining this same freedom for others, provided that the original source and author(s) are credited.</license-p></license></permissions><attrib specific-use="authors">Alireza Zamani, Volker von Wirth, Přemysl Fabiánek, Jonas Höfling, Pavel Just, Jan Korba, Alice Petzold, Mark Stockmann, Hassan Sh Abdirahman Elmi, Miguel Vences, Vera Opatova</attrib></supplementary-material><supplementary-material xmlns:xlink="http://www.w3.org/1999/xlink" id="S2" position="float" orientation="portrait" xlink:type="simple"><object-id content-type="doi" xlink:type="simple">10.3897/zookeys.1247.162886.suppl2</object-id><object-id content-type="arpha" xlink:type="simple">C2216B1E-3435-58EF-A9C7-2B0F29576E75</object-id><label>Supplementary material 2</label><caption><p>Maximum likelihood tree recovered by IQ-TREE with ultrafast bootstrap supports</p></caption><statement content-type="dataType"><label>Data type</label><p>jpg</p></statement><media xlink:href="zookeys-1247-089_article-162886__-s002.jpg" mimetype="image" mime-subtype="jpeg" position="float" orientation="portrait" xlink:type="simple" id="oo_1379499.jpg"><uri content-type="original_file" xlink:type="simple">https://binary.pensoft.net/file/1379499</uri></media><permissions><license xlink:type="simple"><license-p>This dataset is made available under the Open Database License (http://opendatacommons.org/licenses/odbl/1.0/). The Open Database License (ODbL) is a license agreement intended to allow users to freely share, modify, and use this Dataset while maintaining this same freedom for others, provided that the original source and author(s) are credited.</license-p></license></permissions><attrib specific-use="authors">Alireza Zamani, Volker von Wirth, Přemysl Fabiánek, Jonas Höfling, Pavel Just, Jan Korba, Alice Petzold, Mark Stockmann, Hassan Sh Abdirahman Elmi, Miguel Vences, Vera Opatova</attrib></supplementary-material><fig id="F25" position="float" orientation="portrait"><object-id xmlns:xlink="http://www.w3.org/1999/xlink" content-type="doi" xlink:type="simple">10.3897/zookeys.1247.162886.figure25</object-id><object-id xmlns:xlink="http://www.w3.org/1999/xlink" content-type="arpha" xlink:type="simple">DB876A63-D245-533C-8FCF-3C97ADB4F512</object-id><label>Figure 25.</label><caption><p>Distribution records of the species treated in this paper in the southern Arabian Peninsula and Somaliland (<bold>A</bold>), and Madagascar (<bold>B</bold>). Red circles: <italic><tp:taxon-name><tp:taxon-name-part taxon-name-part-type="genus" reg="Monocentropus">Monocentropus</tp:taxon-name-part><tp:taxon-name-part taxon-name-part-type="species" reg="balfouri">balfouri</tp:taxon-name-part></tp:taxon-name></italic>, cyan circles: “<italic><tp:taxon-name><tp:taxon-name-part taxon-name-part-type="genus" reg="Monocentropus">Monocentropus</tp:taxon-name-part></tp:taxon-name></italic>” <italic><tp:taxon-name><tp:taxon-name-part taxon-name-part-type="genus" reg="Monocentropus"/><tp:taxon-name-part taxon-name-part-type="species" reg="lambertoni">lambertoni</tp:taxon-name-part></tp:taxon-name></italic>, pale green: hexagon <italic><tp:taxon-name><tp:taxon-name-part taxon-name-part-type="genus" reg="Satyrex">Satyrex</tp:taxon-name-part><tp:taxon-name-part taxon-name-part-type="species" reg="ferox">ferox</tp:taxon-name-part></tp:taxon-name></italic> sp. nov. (type locality), dark green: hexagons <italic><tp:taxon-name><tp:taxon-name-part taxon-name-part-type="genus" reg="Satyrex">S.</tp:taxon-name-part><tp:taxon-name-part taxon-name-part-type="species" reg="ferox">ferox</tp:taxon-name-part></tp:taxon-name></italic> sp. nov. (other localities), blue triangle: <italic><tp:taxon-name><tp:taxon-name-part taxon-name-part-type="genus" reg="Satyrex">S.</tp:taxon-name-part><tp:taxon-name-part taxon-name-part-type="species" reg="arabicus">arabicus</tp:taxon-name-part></tp:taxon-name></italic> sp. nov., pink square: <italic><tp:taxon-name><tp:taxon-name-part taxon-name-part-type="genus" reg="Satyrex">S.</tp:taxon-name-part><tp:taxon-name-part taxon-name-part-type="species" reg="longimanus">longimanus</tp:taxon-name-part></tp:taxon-name></italic> comb. nov., yellow star: <italic><tp:taxon-name><tp:taxon-name-part taxon-name-part-type="genus" reg="Satyrex">S.</tp:taxon-name-part><tp:taxon-name-part taxon-name-part-type="species" reg="speciosus">speciosus</tp:taxon-name-part></tp:taxon-name></italic> sp. nov., orange inverted triangle: <italic><tp:taxon-name><tp:taxon-name-part taxon-name-part-type="genus" reg="Satyrex">S.</tp:taxon-name-part><tp:taxon-name-part taxon-name-part-type="species" reg="somalicus">somalicus</tp:taxon-name-part></tp:taxon-name></italic> sp. nov.</p></caption><graphic xmlns:xlink="http://www.w3.org/1999/xlink" xlink:href="zookeys-1247-089_article-162886__-g025.jpg" position="float" orientation="portrait" xlink:type="simple" id="oo_1379497.jpg"><uri content-type="original_file" xlink:type="simple">https://binary.pensoft.net/fig/1379497</uri></graphic></fig></tp:treatment-sec><ref-list><ref id="B42"><mixed-citation xmlns:xlink="http://www.w3.org/1999/xlink" xlink:type="simple"><person-group><name name-style="western"><surname>Smith</surname><given-names>AM</given-names></name></person-group> (<year>1990</year>) <source>Baboon spiders: Tarantulas of Africa and the Middle East.</source><publisher-name>Fitzgerald Publishing</publisher-name>, <publisher-loc>London</publisher-loc>, <size units="page">142 pp</size>.</mixed-citation></ref><ref id="B35"><mixed-citation xmlns:xlink="http://www.w3.org/1999/xlink" xlink:type="simple"><person-group><name name-style="western"><surname>Schmidt</surname><given-names>G</given-names></name></person-group> (<year>2003</year>) <source>Die Vogelspinnen: Eine weltweite Übersicht.</source><publisher-name>Neue Brehm-Bücherei</publisher-name>, <publisher-loc>Hohenwarsleben</publisher-loc>, <size units="page">383 pp</size>.</mixed-citation></ref><ref id="B14"><mixed-citation xmlns:xlink="http://www.w3.org/1999/xlink" xlink:type="simple">iNaturalist (<year>2025</year>) iNaturalist: A community for naturalists. <ext-link xlink:href="https://www.inaturalist.org/" ext-link-type="uri" xlink:type="simple">https://www.inaturalist.org/</ext-link> [Accessed 6.2025]</mixed-citation></ref></ref-list></tp:taxon-treatment>
