# Supplementary material for: ﻿Size matters: a new genus of tarantula with the longest male palps, and an integrative revision of Monocentropus Pocock, 1897 (Araneae, Theraphosidae, Eumenophorinae)
Source: Zookeys. 2025 Jul 22;1247:89–126. doi: 10.3897/zookeys.1247.162886 (PMC12308207; doi:10.3897/zookeys.1247.162886)
Supplement: XML Treatment for Satyrex longimanus [file zookeys.1247.162886-treatment7.xml]

<!DOCTYPE tp:taxon-treatment
  PUBLIC "-//TaxonX//DTD Taxonomic Treatment Publishing DTD v0 20100105//EN" "tax-treatment-NSO.dtd">
<tp:taxon-treatment xmlns:tp="http://www.plazi.org/taxpub"><tp:treatment-meta><kwd-group><label>Taxon classification</label><kwd>
                  <named-content content-type="kingdom">Animalia</named-content>
                </kwd><kwd>
                  <named-content content-type="order">Araneae</named-content>
                </kwd><kwd>
                  <named-content content-type="family">Theraphosidae</named-content>
                </kwd></kwd-group><mixed-citation publication-type="journal"><person-group><name><surname>Zamani</surname><given-names>Alireza</given-names></name><name><surname>von Wirth</surname><given-names>Volker</given-names></name><name><surname>Fabiánek</surname><given-names>Přemysl</given-names></name><name><surname>Höfling</surname><given-names>Jonas</given-names></name><name><surname>Just</surname><given-names>Pavel</given-names></name><name><surname>Korba</surname><given-names>Jan</given-names></name><name><surname>Petzold</surname><given-names>Alice</given-names></name><name><surname>Stockmann</surname><given-names>Mark</given-names></name><name><surname>Elmi</surname><given-names>Hassan Sh Abdirahman</given-names></name><name><surname>Vences</surname><given-names>Miguel</given-names></name><name><surname>Opatova</surname><given-names>Vera</given-names></name></person-group><article-title>﻿Size matters: a new genus of tarantula with the longest male palps, and an integrative revision of <italic><tp:taxon-name><tp:taxon-name-part taxon-name-part-type="genus" reg="Monocentropus">Monocentropus</tp:taxon-name-part></tp:taxon-name></italic> Pocock, 1897 (<tp:taxon-name><tp:taxon-name-part taxon-name-part-type="order">Araneae</tp:taxon-name-part></tp:taxon-name>, <tp:taxon-name><tp:taxon-name-part taxon-name-part-type="family">Theraphosidae</tp:taxon-name-part></tp:taxon-name>, <tp:taxon-name><tp:taxon-name-part taxon-name-part-type="subfamily">Eumenophorinae</tp:taxon-name-part></tp:taxon-name>)</article-title><source>Zookeys</source><day>22</day><month>07</month><year>2025</year><volume>1247</volume><fpage>89</fpage><lpage>126</lpage><pub-id pub-id-type="doi">10.3897/zookeys.1247.162886</pub-id></mixed-citation></tp:treatment-meta><tp:nomenclature><label>﻿</label><tp:taxon-name>
                <object-id xmlns:xlink="http://www.w3.org/1999/xlink" content-type="arpha" xlink:type="simple">808B72D1-E8E1-5FEC-8DB2-BF6D68203C9A</object-id>
                <tp:taxon-name-part taxon-name-part-type="genus" reg="Satyrex">Satyrex</tp:taxon-name-part>
                <tp:taxon-name-part taxon-name-part-type="species" reg="longimanus">longimanus</tp:taxon-name-part>
              </tp:taxon-name><tp:taxon-authority>(Pocock, 1903)</tp:taxon-authority><tp:taxon-status xmlns:xlink="http://www.w3.org/1999/xlink" xlink:type="simple">comb. nov.</tp:taxon-status><xref ref-type="fig" rid="F6">Figs 6B, E</xref><xref ref-type="fig" rid="F7">, 7B, E</xref><xref ref-type="fig" rid="F8">, 8D</xref><xref ref-type="fig" rid="F14">, 14G</xref><xref ref-type="fig" rid="F21">, 21D</xref><tp:nomenclature-citation-list><tp:nomenclature-citation><tp:taxon-name>
                    <tp:taxon-name-part taxon-name-part-type="genus" reg="Monocentropus">Monocentropus</tp:taxon-name-part>
                    <tp:taxon-name-part taxon-name-part-type="species" reg="longimanus">longimanus</tp:taxon-name-part>
                  </tp:taxon-name><comment>Pocock, 1903: 219 (♂).</comment></tp:nomenclature-citation><tp:nomenclature-citation><tp:taxon-name>
                    <tp:taxon-name-part taxon-name-part-type="genus" reg="Monocentropus">Monocentropus</tp:taxon-name-part>
                    <tp:taxon-name-part taxon-name-part-type="species" reg="longimanus">longimanus</tp:taxon-name-part>
                  </tp:taxon-name><comment>: <xref ref-type="bibr" rid="B42">Smith 1990</xref>: 43, figs 180–187 (♂); <xref ref-type="bibr" rid="B35">Schmidt 2003</xref>: 214, figs 648–649 (♂).</comment></tp:nomenclature-citation></tp:nomenclature-citation-list></tp:nomenclature><tp:treatment-sec sec-type="type material" id="SECID0E31BI"><title>Type material.</title><p><bold><italic>Holotype</italic></bold> • ♂ (<named-content xmlns:xlink="http://www.w3.org/1999/xlink" content-type="dwc:institutional_code" xlink:title="Natural History Museum, London" xlink:href="http://grbio.org/institution/natural-history-museum-london" xlink:type="simple">NHMUK</named-content> 03-9-2-29), Yemen: Dhale Govt.: Dthala [= Dhale], El Kubar [= Al Kubar] (G.W. Berry) [not examined].</p></tp:treatment-sec><tp:treatment-sec sec-type="material" id="SECID0EL2BI"><title>Other material examined.</title><p>Yemen: Dhale Govt.: • 1♀ (<named-content xmlns:xlink="http://www.w3.org/1999/xlink" content-type="dwc:institutional_code" xlink:title="Natural History Museum, London" xlink:href="http://grbio.org/institution/natural-history-museum-london" xlink:type="simple">NHMUK</named-content> 03-9-2-30), collected together with the holotype [examined].</p></tp:treatment-sec><tp:treatment-sec sec-type="Common name" id="SECID0EV2BI"><title>Common name.</title><p>We propose “Yemeni black tarantula” as a common name.</p></tp:treatment-sec><tp:treatment-sec sec-type="diagnosis" id="SECID0E12BI"><title>Diagnosis.</title><p>The male of <italic><tp:taxon-name><tp:taxon-name-part taxon-name-part-type="genus" reg="Satyrex">S.</tp:taxon-name-part><tp:taxon-name-part taxon-name-part-type="species" reg="longimanus">longimanus</tp:taxon-name-part></tp:taxon-name></italic> comb. nov. is similar to those of <italic><tp:taxon-name><tp:taxon-name-part taxon-name-part-type="genus" reg="Satyrex">S.</tp:taxon-name-part><tp:taxon-name-part taxon-name-part-type="species" reg="ferox">ferox</tp:taxon-name-part></tp:taxon-name></italic> sp. nov. and <italic><tp:taxon-name><tp:taxon-name-part taxon-name-part-type="genus" reg="Satyrex">S.</tp:taxon-name-part><tp:taxon-name-part taxon-name-part-type="species" reg="arabicus">arabicus</tp:taxon-name-part></tp:taxon-name></italic> sp. nov. in the shape of the bulb. It differs from both species by the distal part of the embolus seemingly pointing “forward” (vs the distal part pointing “upward”; cf. Fig. <xref ref-type="fig" rid="F14">14G</xref> vs Fig. <xref ref-type="fig" rid="F14">14C, D</xref>), and by the shorter palp (palp/carapace length ratio: 2.7 vs 3.85 and 3.18, respectively). From <italic><tp:taxon-name><tp:taxon-name-part taxon-name-part-type="genus" reg="Satyrex">S.</tp:taxon-name-part><tp:taxon-name-part taxon-name-part-type="species" reg="ferox">ferox</tp:taxon-name-part></tp:taxon-name></italic> sp. nov., it can be further distinguished by the less robust embolus (cf. Fig. <xref ref-type="fig" rid="F14">14G</xref> vs Fig. <xref ref-type="fig" rid="F14">14C</xref>). The female is most similar to that of <italic><tp:taxon-name><tp:taxon-name-part taxon-name-part-type="genus" reg="Satyrex">S.</tp:taxon-name-part><tp:taxon-name-part taxon-name-part-type="species" reg="speciosus">speciosus</tp:taxon-name-part></tp:taxon-name></italic> sp. nov. in the shape of the receptacles, but it can be distinguished by its poorly defined lobes, which are of subequal size and shape (vs well-defined lobes, with the outer lobe larger than the inner one; cf. Fig. <xref ref-type="fig" rid="F21">21D</xref> vs Fig. <xref ref-type="fig" rid="F21">21E</xref>).</p><fig id="F21" position="float" orientation="portrait"><object-id xmlns:xlink="http://www.w3.org/1999/xlink" content-type="doi" xlink:type="simple">10.3897/zookeys.1247.162886.figure21</object-id><object-id xmlns:xlink="http://www.w3.org/1999/xlink" content-type="arpha" xlink:type="simple">A76B70A6-396D-5B0F-A552-8D976DC7613A</object-id><label>Figure 21.</label><caption><p>Receptacles, dorsal view. <bold>A.</bold><italic><tp:taxon-name><tp:taxon-name-part taxon-name-part-type="genus" reg="Monocentropus">Monocentropus</tp:taxon-name-part><tp:taxon-name-part taxon-name-part-type="species" reg="balfouri">balfouri</tp:taxon-name-part></tp:taxon-name></italic> (<named-content xmlns:xlink="http://www.w3.org/1999/xlink" content-type="dwc:institutional_code" xlink:title="Staatliches Museum für Naturkunde Stuttgart" xlink:href="http://grbio.org/institution/staatliches-museum-f%C3%BCr-naturkunde" xlink:type="simple">SMNS</named-content>-Aran-004374); <bold>B.</bold> “<italic><tp:taxon-name><tp:taxon-name-part taxon-name-part-type="genus" reg="Monocentropus">Monocentropus</tp:taxon-name-part></tp:taxon-name></italic>” <italic><tp:taxon-name><tp:taxon-name-part taxon-name-part-type="genus" reg="Monocentropus"/><tp:taxon-name-part taxon-name-part-type="species" reg="lambertoni">lambertoni</tp:taxon-name-part></tp:taxon-name></italic> (<named-content xmlns:xlink="http://www.w3.org/1999/xlink" content-type="dwc:institutional_code" xlink:title="Staatliches Museum für Naturkunde Stuttgart" xlink:href="http://grbio.org/institution/staatliches-museum-f%C3%BCr-naturkunde" xlink:type="simple">SMNS</named-content>-Aran-004368); <bold>C.</bold><italic><tp:taxon-name><tp:taxon-name-part taxon-name-part-type="genus" reg="Satyrex">Satyrex</tp:taxon-name-part><tp:taxon-name-part taxon-name-part-type="species" reg="ferox">ferox</tp:taxon-name-part></tp:taxon-name></italic> sp. nov. (<named-content xmlns:xlink="http://www.w3.org/1999/xlink" content-type="dwc:institutional_code" xlink:title="Staatliches Museum für Naturkunde Stuttgart" xlink:href="http://grbio.org/institution/staatliches-museum-f%C3%BCr-naturkunde" xlink:type="simple">SMNS</named-content>-Aran-004391); <bold>D.</bold><italic><tp:taxon-name><tp:taxon-name-part taxon-name-part-type="genus" reg="Satyrex">S.</tp:taxon-name-part><tp:taxon-name-part taxon-name-part-type="species" reg="longimanus">longimanus</tp:taxon-name-part></tp:taxon-name></italic> comb. nov. (<named-content xmlns:xlink="http://www.w3.org/1999/xlink" content-type="dwc:institutional_code" xlink:title="Natural History Museum, London" xlink:href="http://grbio.org/institution/natural-history-museum-london" xlink:type="simple">NHMUK</named-content> 03-9-2-30); <bold>E.</bold><italic><tp:taxon-name><tp:taxon-name-part taxon-name-part-type="genus" reg="Satyrex">S.</tp:taxon-name-part><tp:taxon-name-part taxon-name-part-type="species" reg="speciosus">speciosus</tp:taxon-name-part></tp:taxon-name></italic> sp. nov. (<named-content xmlns:xlink="http://www.w3.org/1999/xlink" content-type="dwc:institutional_code" xlink:title="Staatliches Museum für Naturkunde Stuttgart" xlink:href="http://grbio.org/institution/staatliches-museum-f%C3%BCr-naturkunde" xlink:type="simple">SMNS</named-content>-Aran-004396). Illustrations by Mahla Pourcheraghi. Scale bars: 0.5 mm.</p></caption><graphic xmlns:xlink="http://www.w3.org/1999/xlink" xlink:href="zookeys-1247-089_article-162886__-g021.jpg" position="float" orientation="portrait" xlink:type="simple" id="oo_1379493.jpg"><uri content-type="original_file" xlink:type="simple">https://binary.pensoft.net/fig/1379493</uri></graphic></fig><fig id="F22" position="float" orientation="portrait"><object-id xmlns:xlink="http://www.w3.org/1999/xlink" content-type="doi" xlink:type="simple">10.3897/zookeys.1247.162886.figure22</object-id><object-id xmlns:xlink="http://www.w3.org/1999/xlink" content-type="arpha" xlink:type="simple">6EA17CDA-2AA2-5776-8632-C0BED954EE01</object-id><label>Figure 22.</label><caption><p>Live habitus of males. <bold>A.</bold><italic><tp:taxon-name><tp:taxon-name-part taxon-name-part-type="genus" reg="Monocentropus">Monocentropus</tp:taxon-name-part><tp:taxon-name-part taxon-name-part-type="species" reg="balfouri">balfouri</tp:taxon-name-part></tp:taxon-name></italic>; <bold>B.</bold> “<italic><tp:taxon-name><tp:taxon-name-part taxon-name-part-type="genus" reg="Monocentropus">Monocentropus</tp:taxon-name-part></tp:taxon-name></italic>” <italic><tp:taxon-name><tp:taxon-name-part taxon-name-part-type="genus" reg="Monocentropus"/><tp:taxon-name-part taxon-name-part-type="species" reg="lambertoni">lambertoni</tp:taxon-name-part></tp:taxon-name></italic>; <bold>C.</bold><italic><tp:taxon-name><tp:taxon-name-part taxon-name-part-type="genus" reg="Satyrex">Satyrex</tp:taxon-name-part><tp:taxon-name-part taxon-name-part-type="species" reg="ferox">ferox</tp:taxon-name-part></tp:taxon-name></italic> sp. nov.; <bold>D.</bold><italic><tp:taxon-name><tp:taxon-name-part taxon-name-part-type="genus" reg="Satyrex">S.</tp:taxon-name-part><tp:taxon-name-part taxon-name-part-type="species" reg="arabicus">arabicus</tp:taxon-name-part></tp:taxon-name></italic> sp. nov. (<named-content xmlns:xlink="http://www.w3.org/1999/xlink" content-type="dwc:institutional_code" xlink:title="Staatliches Museum für Naturkunde Stuttgart" xlink:href="http://grbio.org/institution/staatliches-museum-f%C3%BCr-naturkunde" xlink:type="simple">SMNS</named-content>-Aran-004393); <bold>E.</bold><italic><tp:taxon-name><tp:taxon-name-part taxon-name-part-type="genus" reg="Satyrex">S.</tp:taxon-name-part><tp:taxon-name-part taxon-name-part-type="species" reg="speciosus">speciosus</tp:taxon-name-part></tp:taxon-name></italic> sp. nov. (<named-content xmlns:xlink="http://www.w3.org/1999/xlink" content-type="dwc:institutional_code" xlink:title="Staatliches Museum für Naturkunde Stuttgart" xlink:href="http://grbio.org/institution/staatliches-museum-f%C3%BCr-naturkunde" xlink:type="simple">SMNS</named-content>-Aran-004395). Photos by PF (<bold>A</bold>), Frank Schneider (<bold>B</bold>), Bobby Bok (<bold>C</bold>), Ibrahim Mohssin Fageeh (<bold>D</bold>), and PJ (<bold>E</bold>).</p></caption><graphic xmlns:xlink="http://www.w3.org/1999/xlink" xlink:href="zookeys-1247-089_article-162886__-g022.jpg" position="float" orientation="portrait" xlink:type="simple" id="oo_1379494.jpg"><uri content-type="original_file" xlink:type="simple">https://binary.pensoft.net/fig/1379494</uri></graphic></fig></tp:treatment-sec><tp:treatment-sec sec-type="description" id="SECID0E4ECI"><title>Description.</title><p><bold>Male</bold> (holotype, after <xref ref-type="bibr" rid="B29">Pocock (1903)</xref> and <xref ref-type="bibr" rid="B42">Smith (1990)</xref>). Total length 24.0. Carapace 10.0 long.</p><p>Measurements of palp and legs: palp: 27, I: 41, II: 37, III: 35, IV: 44. Palp 2.7× longer than carapace. Tibial apophysis with eight spines. Distal tibial spines: I, II: 2.</p><p>Bulb as in Fig. <xref ref-type="fig" rid="F14">14G</xref>; tegulum ~1.4× longer than wide, with one semicircular outgrowth; embolus broken, gently curved and tapering.</p><p>Colour in life: unknown.</p><p><bold>Female</bold> (<named-content xmlns:xlink="http://www.w3.org/1999/xlink" content-type="dwc:institutional_code" xlink:title="Natural History Museum, London" xlink:href="http://grbio.org/institution/natural-history-museum-london" xlink:type="simple">NHMUK</named-content> 03-9-2-30). Habitus as in Figs <xref ref-type="fig" rid="F6">6B, E</xref>, <xref ref-type="fig" rid="F7">7B, E</xref>. Total length 40.45. Carapace 20.25 long, 18.5 wide. Eye tubercle as in Fig. <xref ref-type="fig" rid="F8">8D</xref>. Cheliceral furrow with 14 promarginal teeth and 14 mesobasal denticles. Sternum 9.2 long, 8.95 wide. Labium with ~400 cuspules. Each maxilla with ~200 cuspules.</p><p>Measurements of palp and legs: palp: 36.6 (12.0, 7.15, 9.65, —, 7.8), I: 53.85 (16.5, 9.5, 11.8, 10.3, 5.75), II: 50.55 (15.0, 9.2, 10.5, 10.2, 5.65), III: 48.5 (13.85, 7.95, 9.0, 10.8, 6.9), IV: 60.1 (17.0, 9.5, 11.9, 14.45, 7.25). Metatarsal scopulae: I: 85%, II: 80%, III: 65%, IV: 50%. Distal tibial spines: I, II, III, IV: 1p1m1r. Distal ventral metatarsal spines: I, II, III, IV: 1p1m1r.</p><p>Spinnerets: <abbrev xmlns:xlink="http://www.w3.org/1999/xlink" xlink:title="posterior lateral spinneret" id="ABBRID0EMGCI" xlink:type="simple">PLS</abbrev>: basal article: 4.85 long, median article: 4.35 long, apical article: 4.1 long. <abbrev xmlns:xlink="http://www.w3.org/1999/xlink" xlink:title="posterior median spinneret" id="ABBRID0EQGCI" xlink:type="simple">PMS</abbrev> seemingly detached.</p><p>Receptacles as in Fig. <xref ref-type="fig" rid="F21">21D</xref>; stalk short and narrow; apical lobes poorly defined, outer lobe slightly larger than inner lobe.</p><p>Colour in life: unknown.</p></tp:treatment-sec><tp:treatment-sec sec-type="comments" id="SECID0E2GCI"><title>Comments.</title><p>The holotype male could not be located at the <named-content xmlns:xlink="http://www.w3.org/1999/xlink" content-type="dwc:institutional_code" xlink:title="Natural History Museum, London" xlink:href="http://grbio.org/institution/natural-history-museum-london" xlink:type="simple">NHMUK</named-content> and is presumed to have been lost. The examined female was apparently intended to be designated as a paratype, but this was not mentioned in the original description by <xref ref-type="bibr" rid="B29">Pocock (1903)</xref>. Although it was later examined and partially described by <xref ref-type="bibr" rid="B42">Smith (1990)</xref>, no illustrations of its receptacles were provided.</p></tp:treatment-sec><tp:treatment-sec sec-type="natural history" id="SECID0ENHCI"><title>Natural history.</title><p>Unknown; lifestyle and behaviour likely similar to <italic><tp:taxon-name><tp:taxon-name-part taxon-name-part-type="genus" reg="Satyrex">S.</tp:taxon-name-part><tp:taxon-name-part taxon-name-part-type="species" reg="ferox">ferox</tp:taxon-name-part></tp:taxon-name></italic> sp. nov.</p></tp:treatment-sec><tp:treatment-sec sec-type="distribution" id="SECID0E5HCI"><title>Distribution.</title><p>Known only from the type locality in the Dhale Governorate, southwestern Yemen (Fig. <xref ref-type="fig" rid="F25">25</xref>).</p></tp:treatment-sec><tp:treatment-sec><!--Section generated to contain objects referenced in tp:taxon-treatment.--><fig id="F6" position="float" orientation="portrait"><object-id xmlns:xlink="http://www.w3.org/1999/xlink" content-type="doi" xlink:type="simple">10.3897/zookeys.1247.162886.figure6</object-id><object-id xmlns:xlink="http://www.w3.org/1999/xlink" content-type="arpha" xlink:type="simple">FD4F9E76-F55E-53C8-B8B2-7311A20C2C48</object-id><label>Figure 6.</label><caption><p>Females of <italic><tp:taxon-name><tp:taxon-name-part taxon-name-part-type="genus" reg="Satyrex">Satyrex</tp:taxon-name-part></tp:taxon-name></italic> gen. nov., dorsal view of cephalothorax (<bold>A–C</bold>) and abdomen (<bold>D–F</bold>). <bold>A, D.</bold><italic><tp:taxon-name><tp:taxon-name-part taxon-name-part-type="genus" reg="Satyrex">S.</tp:taxon-name-part><tp:taxon-name-part taxon-name-part-type="species" reg="ferox">ferox</tp:taxon-name-part></tp:taxon-name></italic> sp. nov. (<named-content xmlns:xlink="http://www.w3.org/1999/xlink" content-type="dwc:institutional_code" xlink:title="Staatliches Museum für Naturkunde Stuttgart" xlink:href="http://grbio.org/institution/staatliches-museum-f%C3%BCr-naturkunde" xlink:type="simple">SMNS</named-content>-Aran-004391); <bold>B, E.</bold><italic><tp:taxon-name><tp:taxon-name-part taxon-name-part-type="genus" reg="Satyrex">S.</tp:taxon-name-part><tp:taxon-name-part taxon-name-part-type="species" reg="longimanus">longimanus</tp:taxon-name-part></tp:taxon-name></italic> comb. nov. (<named-content xmlns:xlink="http://www.w3.org/1999/xlink" content-type="dwc:institutional_code" xlink:title="Natural History Museum, London" xlink:href="http://grbio.org/institution/natural-history-museum-london" xlink:type="simple">NHMUK</named-content> 03-9-2-30); <bold>C, F.</bold><italic><tp:taxon-name><tp:taxon-name-part taxon-name-part-type="genus" reg="Satyrex">S.</tp:taxon-name-part><tp:taxon-name-part taxon-name-part-type="species" reg="speciosus">speciosus</tp:taxon-name-part></tp:taxon-name></italic> sp. nov. (<named-content xmlns:xlink="http://www.w3.org/1999/xlink" content-type="dwc:institutional_code" xlink:title="Staatliches Museum für Naturkunde Stuttgart" xlink:href="http://grbio.org/institution/staatliches-museum-f%C3%BCr-naturkunde" xlink:type="simple">SMNS</named-content>-Aran-004396). Scale bars: 2 mm.</p></caption><graphic xmlns:xlink="http://www.w3.org/1999/xlink" xlink:href="zookeys-1247-089_article-162886__-g006.jpg" position="float" orientation="portrait" xlink:type="simple" id="oo_1379478.jpg"><uri content-type="original_file" xlink:type="simple">https://binary.pensoft.net/fig/1379478</uri></graphic></fig><fig id="F7" position="float" orientation="portrait"><object-id xmlns:xlink="http://www.w3.org/1999/xlink" content-type="doi" xlink:type="simple">10.3897/zookeys.1247.162886.figure7</object-id><object-id xmlns:xlink="http://www.w3.org/1999/xlink" content-type="arpha" xlink:type="simple">00AF0915-7D4E-50FA-A50A-27A5913504EE</object-id><label>Figure 7.</label><caption><p>Females of <italic><tp:taxon-name><tp:taxon-name-part taxon-name-part-type="genus" reg="Satyrex">Satyrex</tp:taxon-name-part></tp:taxon-name></italic> gen. nov., ventral view of cephalothorax (<bold>A–C</bold>) and abdomen (<bold>D–F</bold>). <bold>A, D.</bold><italic><tp:taxon-name><tp:taxon-name-part taxon-name-part-type="genus" reg="Satyrex">S.</tp:taxon-name-part><tp:taxon-name-part taxon-name-part-type="species" reg="ferox">ferox</tp:taxon-name-part></tp:taxon-name></italic> sp. nov. (<named-content xmlns:xlink="http://www.w3.org/1999/xlink" content-type="dwc:institutional_code" xlink:title="Staatliches Museum für Naturkunde Stuttgart" xlink:href="http://grbio.org/institution/staatliches-museum-f%C3%BCr-naturkunde" xlink:type="simple">SMNS</named-content>-Aran-004391); <bold>B, E.</bold><italic><tp:taxon-name><tp:taxon-name-part taxon-name-part-type="genus" reg="Satyrex">S.</tp:taxon-name-part><tp:taxon-name-part taxon-name-part-type="species" reg="longimanus">longimanus</tp:taxon-name-part></tp:taxon-name></italic> comb. nov. (<named-content xmlns:xlink="http://www.w3.org/1999/xlink" content-type="dwc:institutional_code" xlink:title="Natural History Museum, London" xlink:href="http://grbio.org/institution/natural-history-museum-london" xlink:type="simple">NHMUK</named-content> 03-9-2-30); <bold>C, F.</bold><italic><tp:taxon-name><tp:taxon-name-part taxon-name-part-type="genus" reg="Satyrex">S.</tp:taxon-name-part><tp:taxon-name-part taxon-name-part-type="species" reg="speciosus">speciosus</tp:taxon-name-part></tp:taxon-name></italic> sp. nov. (<named-content xmlns:xlink="http://www.w3.org/1999/xlink" content-type="dwc:institutional_code" xlink:title="Staatliches Museum für Naturkunde Stuttgart" xlink:href="http://grbio.org/institution/staatliches-museum-f%C3%BCr-naturkunde" xlink:type="simple">SMNS</named-content>-Aran-004396). Scale bars: 2 mm.</p></caption><graphic xmlns:xlink="http://www.w3.org/1999/xlink" xlink:href="zookeys-1247-089_article-162886__-g007.jpg" position="float" orientation="portrait" xlink:type="simple" id="oo_1379479.jpg"><uri content-type="original_file" xlink:type="simple">https://binary.pensoft.net/fig/1379479</uri></graphic></fig><fig id="F8" position="float" orientation="portrait"><object-id xmlns:xlink="http://www.w3.org/1999/xlink" content-type="doi" xlink:type="simple">10.3897/zookeys.1247.162886.figure8</object-id><object-id xmlns:xlink="http://www.w3.org/1999/xlink" content-type="arpha" xlink:type="simple">9588BBFF-5608-5D07-82F0-E806D0D634A1</object-id><label>Figure 8.</label><caption><p>Eye tubercles, males (<bold>A–C, E, G</bold>) and females (<bold>D, F</bold>). <bold>A.</bold><italic><tp:taxon-name><tp:taxon-name-part taxon-name-part-type="genus" reg="Monocentropus">Monocentropus</tp:taxon-name-part><tp:taxon-name-part taxon-name-part-type="species" reg="balfouri">balfouri</tp:taxon-name-part></tp:taxon-name></italic> (<named-content xmlns:xlink="http://www.w3.org/1999/xlink" content-type="dwc:institutional_code" xlink:title="Staatliches Museum für Naturkunde Stuttgart" xlink:href="http://grbio.org/institution/staatliches-museum-f%C3%BCr-naturkunde" xlink:type="simple">SMNS</named-content>-Aran-003509); <bold>B.</bold> “<italic><tp:taxon-name><tp:taxon-name-part taxon-name-part-type="genus" reg="Monocentropus">Monocentropus</tp:taxon-name-part></tp:taxon-name></italic>” <italic><tp:taxon-name><tp:taxon-name-part taxon-name-part-type="genus" reg="Monocentropus"/><tp:taxon-name-part taxon-name-part-type="species" reg="lambertoni">lambertoni</tp:taxon-name-part></tp:taxon-name></italic> (<named-content xmlns:xlink="http://www.w3.org/1999/xlink" content-type="dwc:institutional_code" xlink:title="Staatliches Museum für Naturkunde Stuttgart" xlink:href="http://grbio.org/institution/staatliches-museum-f%C3%BCr-naturkunde" xlink:type="simple">SMNS</named-content>-Aran-004365); <bold>C.</bold><italic><tp:taxon-name><tp:taxon-name-part taxon-name-part-type="genus" reg="Satyrex">Satyrex</tp:taxon-name-part><tp:taxon-name-part taxon-name-part-type="species" reg="ferox">ferox</tp:taxon-name-part></tp:taxon-name></italic> sp. nov. (<named-content xmlns:xlink="http://www.w3.org/1999/xlink" content-type="dwc:institutional_code" xlink:title="Staatliches Museum für Naturkunde Stuttgart" xlink:href="http://grbio.org/institution/staatliches-museum-f%C3%BCr-naturkunde" xlink:type="simple">SMNS</named-content>-Aran-004389); <bold>D.</bold><italic><tp:taxon-name><tp:taxon-name-part taxon-name-part-type="genus" reg="Satyrex">S.</tp:taxon-name-part><tp:taxon-name-part taxon-name-part-type="species" reg="longimanus">longimanus</tp:taxon-name-part></tp:taxon-name></italic> comb. nov. (<named-content xmlns:xlink="http://www.w3.org/1999/xlink" content-type="dwc:institutional_code" xlink:title="Natural History Museum, London" xlink:href="http://grbio.org/institution/natural-history-museum-london" xlink:type="simple">NHMUK</named-content> 03-9-2-30); <bold>E.</bold><italic><tp:taxon-name><tp:taxon-name-part taxon-name-part-type="genus" reg="Satyrex">S.</tp:taxon-name-part><tp:taxon-name-part taxon-name-part-type="species" reg="arabicus">arabicus</tp:taxon-name-part></tp:taxon-name></italic> sp. nov. (<named-content xmlns:xlink="http://www.w3.org/1999/xlink" content-type="dwc:institutional_code" xlink:title="Staatliches Museum für Naturkunde Stuttgart" xlink:href="http://grbio.org/institution/staatliches-museum-f%C3%BCr-naturkunde" xlink:type="simple">SMNS</named-content>-Aran-004393); <bold>F.</bold><italic><tp:taxon-name><tp:taxon-name-part taxon-name-part-type="genus" reg="Satyrex">S.</tp:taxon-name-part><tp:taxon-name-part taxon-name-part-type="species" reg="speciosus">speciosus</tp:taxon-name-part></tp:taxon-name></italic> sp. nov. (<named-content xmlns:xlink="http://www.w3.org/1999/xlink" content-type="dwc:institutional_code" xlink:title="Staatliches Museum für Naturkunde Stuttgart" xlink:href="http://grbio.org/institution/staatliches-museum-f%C3%BCr-naturkunde" xlink:type="simple">SMNS</named-content>-Aran-004396); <bold>G.</bold><italic><tp:taxon-name><tp:taxon-name-part taxon-name-part-type="genus" reg="Satyrex">S.</tp:taxon-name-part><tp:taxon-name-part taxon-name-part-type="species" reg="somalicus">somalicus</tp:taxon-name-part></tp:taxon-name></italic> sp. nov. (<named-content xmlns:xlink="http://www.w3.org/1999/xlink" content-type="dwc:institutional_code" xlink:title="Staatliches Museum für Naturkunde Stuttgart" xlink:href="http://grbio.org/institution/staatliches-museum-f%C3%BCr-naturkunde" xlink:type="simple">SMNS</named-content>-Aran-004397). Scale bars: 0.2 mm.</p></caption><graphic xmlns:xlink="http://www.w3.org/1999/xlink" xlink:href="zookeys-1247-089_article-162886__-g008.jpg" position="float" orientation="portrait" xlink:type="simple" id="oo_1379480.jpg"><uri content-type="original_file" xlink:type="simple">https://binary.pensoft.net/fig/1379480</uri></graphic></fig><fig id="F14" position="float" orientation="portrait"><object-id xmlns:xlink="http://www.w3.org/1999/xlink" content-type="doi" xlink:type="simple">10.3897/zookeys.1247.162886.figure14</object-id><object-id xmlns:xlink="http://www.w3.org/1999/xlink" content-type="arpha" xlink:type="simple">CE13F438-F742-5405-9510-111F662E41CC</object-id><label>Figure 14.</label><caption><p>Bulbs, retrolateral view. <bold>A.</bold><italic><tp:taxon-name><tp:taxon-name-part taxon-name-part-type="genus" reg="Monocentropus">Monocentropus</tp:taxon-name-part><tp:taxon-name-part taxon-name-part-type="species" reg="balfouri">balfouri</tp:taxon-name-part></tp:taxon-name></italic> (<named-content xmlns:xlink="http://www.w3.org/1999/xlink" content-type="dwc:institutional_code" xlink:title="Staatliches Museum für Naturkunde Stuttgart" xlink:href="http://grbio.org/institution/staatliches-museum-f%C3%BCr-naturkunde" xlink:type="simple">SMNS</named-content>-Aran-003509); <bold>B.</bold> “<italic><tp:taxon-name><tp:taxon-name-part taxon-name-part-type="genus" reg="Monocentropus">Monocentropus</tp:taxon-name-part></tp:taxon-name></italic>” <italic><tp:taxon-name><tp:taxon-name-part taxon-name-part-type="genus" reg="Monocentropus"/><tp:taxon-name-part taxon-name-part-type="species" reg="lambertoni">lambertoni</tp:taxon-name-part></tp:taxon-name></italic> (<named-content xmlns:xlink="http://www.w3.org/1999/xlink" content-type="dwc:institutional_code" xlink:title="Staatliches Museum für Naturkunde Stuttgart" xlink:href="http://grbio.org/institution/staatliches-museum-f%C3%BCr-naturkunde" xlink:type="simple">SMNS</named-content>-Aran-004365); <bold>C.</bold><italic><tp:taxon-name><tp:taxon-name-part taxon-name-part-type="genus" reg="Satyrex">Satyrex</tp:taxon-name-part><tp:taxon-name-part taxon-name-part-type="species" reg="ferox">ferox</tp:taxon-name-part></tp:taxon-name></italic> sp. nov. (<named-content xmlns:xlink="http://www.w3.org/1999/xlink" content-type="dwc:institutional_code" xlink:title="Staatliches Museum für Naturkunde Stuttgart" xlink:href="http://grbio.org/institution/staatliches-museum-f%C3%BCr-naturkunde" xlink:type="simple">SMNS</named-content>-Aran-004389); <bold>D.</bold><italic><tp:taxon-name><tp:taxon-name-part taxon-name-part-type="genus" reg="Satyrex">S.</tp:taxon-name-part><tp:taxon-name-part taxon-name-part-type="species" reg="arabicus">arabicus</tp:taxon-name-part></tp:taxon-name></italic> sp. nov. (<named-content xmlns:xlink="http://www.w3.org/1999/xlink" content-type="dwc:institutional_code" xlink:title="Staatliches Museum für Naturkunde Stuttgart" xlink:href="http://grbio.org/institution/staatliches-museum-f%C3%BCr-naturkunde" xlink:type="simple">SMNS</named-content>-Aran-004393); <bold>E.</bold><italic><tp:taxon-name><tp:taxon-name-part taxon-name-part-type="genus" reg="Satyrex">S.</tp:taxon-name-part><tp:taxon-name-part taxon-name-part-type="species" reg="speciosus">speciosus</tp:taxon-name-part></tp:taxon-name></italic> sp. nov. (<named-content xmlns:xlink="http://www.w3.org/1999/xlink" content-type="dwc:institutional_code" xlink:title="Staatliches Museum für Naturkunde Stuttgart" xlink:href="http://grbio.org/institution/staatliches-museum-f%C3%BCr-naturkunde" xlink:type="simple">SMNS</named-content>-Aran-004395); <bold>F.</bold><italic><tp:taxon-name><tp:taxon-name-part taxon-name-part-type="genus" reg="Satyrex">S.</tp:taxon-name-part><tp:taxon-name-part taxon-name-part-type="species" reg="somalicus">somalicus</tp:taxon-name-part></tp:taxon-name></italic> sp. nov. (<named-content xmlns:xlink="http://www.w3.org/1999/xlink" content-type="dwc:institutional_code" xlink:title="Staatliches Museum für Naturkunde Stuttgart" xlink:href="http://grbio.org/institution/staatliches-museum-f%C3%BCr-naturkunde" xlink:type="simple">SMNS</named-content>-Aran-004397); <bold>G.</bold><italic><tp:taxon-name><tp:taxon-name-part taxon-name-part-type="genus" reg="Satyrex">S.</tp:taxon-name-part><tp:taxon-name-part taxon-name-part-type="species" reg="longimanus">longimanus</tp:taxon-name-part></tp:taxon-name></italic> comb. nov. (<named-content xmlns:xlink="http://www.w3.org/1999/xlink" content-type="dwc:institutional_code" xlink:title="Natural History Museum, London" xlink:href="http://grbio.org/institution/natural-history-museum-london" xlink:type="simple">NHMUK</named-content> 03-9-2-29), by Mahla Pourcheraghi, after <xref ref-type="bibr" rid="B42">Smith (1990)</xref>. Scale bars: 0.5 mm.</p></caption><graphic xmlns:xlink="http://www.w3.org/1999/xlink" xlink:href="zookeys-1247-089_article-162886__-g014.jpg" position="float" orientation="portrait" xlink:type="simple" id="oo_1379486.jpg"><uri content-type="original_file" xlink:type="simple">https://binary.pensoft.net/fig/1379486</uri></graphic></fig><fig id="F25" position="float" orientation="portrait"><object-id xmlns:xlink="http://www.w3.org/1999/xlink" content-type="doi" xlink:type="simple">10.3897/zookeys.1247.162886.figure25</object-id><object-id xmlns:xlink="http://www.w3.org/1999/xlink" content-type="arpha" xlink:type="simple">DB876A63-D245-533C-8FCF-3C97ADB4F512</object-id><label>Figure 25.</label><caption><p>Distribution records of the species treated in this paper in the southern Arabian Peninsula and Somaliland (<bold>A</bold>), and Madagascar (<bold>B</bold>). Red circles: <italic><tp:taxon-name><tp:taxon-name-part taxon-name-part-type="genus" reg="Monocentropus">Monocentropus</tp:taxon-name-part><tp:taxon-name-part taxon-name-part-type="species" reg="balfouri">balfouri</tp:taxon-name-part></tp:taxon-name></italic>, cyan circles: “<italic><tp:taxon-name><tp:taxon-name-part taxon-name-part-type="genus" reg="Monocentropus">Monocentropus</tp:taxon-name-part></tp:taxon-name></italic>” <italic><tp:taxon-name><tp:taxon-name-part taxon-name-part-type="genus" reg="Monocentropus"/><tp:taxon-name-part taxon-name-part-type="species" reg="lambertoni">lambertoni</tp:taxon-name-part></tp:taxon-name></italic>, pale green: hexagon <italic><tp:taxon-name><tp:taxon-name-part taxon-name-part-type="genus" reg="Satyrex">Satyrex</tp:taxon-name-part><tp:taxon-name-part taxon-name-part-type="species" reg="ferox">ferox</tp:taxon-name-part></tp:taxon-name></italic> sp. nov. (type locality), dark green: hexagons <italic><tp:taxon-name><tp:taxon-name-part taxon-name-part-type="genus" reg="Satyrex">S.</tp:taxon-name-part><tp:taxon-name-part taxon-name-part-type="species" reg="ferox">ferox</tp:taxon-name-part></tp:taxon-name></italic> sp. nov. (other localities), blue triangle: <italic><tp:taxon-name><tp:taxon-name-part taxon-name-part-type="genus" reg="Satyrex">S.</tp:taxon-name-part><tp:taxon-name-part taxon-name-part-type="species" reg="arabicus">arabicus</tp:taxon-name-part></tp:taxon-name></italic> sp. nov., pink square: <italic><tp:taxon-name><tp:taxon-name-part taxon-name-part-type="genus" reg="Satyrex">S.</tp:taxon-name-part><tp:taxon-name-part taxon-name-part-type="species" reg="longimanus">longimanus</tp:taxon-name-part></tp:taxon-name></italic> comb. nov., yellow star: <italic><tp:taxon-name><tp:taxon-name-part taxon-name-part-type="genus" reg="Satyrex">S.</tp:taxon-name-part><tp:taxon-name-part taxon-name-part-type="species" reg="speciosus">speciosus</tp:taxon-name-part></tp:taxon-name></italic> sp. nov., orange inverted triangle: <italic><tp:taxon-name><tp:taxon-name-part taxon-name-part-type="genus" reg="Satyrex">S.</tp:taxon-name-part><tp:taxon-name-part taxon-name-part-type="species" reg="somalicus">somalicus</tp:taxon-name-part></tp:taxon-name></italic> sp. nov.</p></caption><graphic xmlns:xlink="http://www.w3.org/1999/xlink" xlink:href="zookeys-1247-089_article-162886__-g025.jpg" position="float" orientation="portrait" xlink:type="simple" id="oo_1379497.jpg"><uri content-type="original_file" xlink:type="simple">https://binary.pensoft.net/fig/1379497</uri></graphic></fig></tp:treatment-sec><ref-list><ref id="B42"><mixed-citation xmlns:xlink="http://www.w3.org/1999/xlink" xlink:type="simple"><person-group><name name-style="western"><surname>Smith</surname><given-names>AM</given-names></name></person-group> (<year>1990</year>) <source>Baboon spiders: Tarantulas of Africa and the Middle East.</source><publisher-name>Fitzgerald Publishing</publisher-name>, <publisher-loc>London</publisher-loc>, <size units="page">142 pp</size>.</mixed-citation></ref><ref id="B35"><mixed-citation xmlns:xlink="http://www.w3.org/1999/xlink" xlink:type="simple"><person-group><name name-style="western"><surname>Schmidt</surname><given-names>G</given-names></name></person-group> (<year>2003</year>) <source>Die Vogelspinnen: Eine weltweite Übersicht.</source><publisher-name>Neue Brehm-Bücherei</publisher-name>, <publisher-loc>Hohenwarsleben</publisher-loc>, <size units="page">383 pp</size>.</mixed-citation></ref><ref id="B29"><mixed-citation xmlns:xlink="http://www.w3.org/1999/xlink" xlink:type="simple"><person-group><name name-style="western"><surname>Pocock</surname><given-names>RI</given-names></name></person-group> (<year>1903</year>) Some <tp:taxon-name><tp:taxon-name-part taxon-name-part-type="class">Arachnida</tp:taxon-name-part></tp:taxon-name> collected by Mr G. W. Bury in Yemen. Annals and Magazine of Natural History (7) 11(62): 214–220. <ext-link xlink:href="10.1080/00222930308678752" ext-link-type="doi" xlink:type="simple">https://doi.org/10.1080/00222930308678752</ext-link></mixed-citation></ref></ref-list></tp:taxon-treatment>
